# Supplementary material for: Profiling the inflammatory bowel diseases using genetics, serum biomarkers, and smoking information
Source: iScience. 2023 Sep 26;26(10):108053. doi: 10.1016/j.isci.2023.108053 (PMC10568094; doi:10.1016/j.isci.2023.108053)
Supplement: Table S1. Demographics and clinical characteristics, related to Table 1 [file mmc2.xlsx]

## Sheet: Sheet1
Table S1. Demographics and clinical characteristics, Related to Table 1.
				Non-Jewish	Jesish
IIBDGC samples
IBD subtypes
	CD			15987	1508
		Location
			L1	3651	343
			L2	2737	168
			L3	5103	393
			L4	1026	67
			Other	506	14
		Behavior
			B1	5333	467
			B2	2764	265
			B3	3314	179
	UC			12613	1115
		Disease extent
			E1	1182	51
			E2	3621	241
			E3	4464	336
Sex
	Male			13117	1434
	Female			15483	1189
Smoking
	Current			3919	334
	Never			9994	899
	Quit			3901	251
CEDARS
IBD subtypes
	CD			1947	990
		Location
			L1	233	137
			L2	276	118
			L3	766	425
	UC			1100	541
Sex
	Male			1543	820
	Female			1504	711
Smoking
	Current			416	161
	Never			1547	878
	Quit			338	220
Serum biomarkers				2907	1459
