# Supplementary material for: Profiling the inflammatory bowel diseases using genetics, serum biomarkers, and smoking information
Source: iScience. 2023 Sep 26;26(10):108053. doi: 10.1016/j.isci.2023.108053 (PMC10568094; doi:10.1016/j.isci.2023.108053)
Supplement: Table S2. Study design, related to STAR Methods [file mmc3.xlsx]

## Sheet: Sheet1
Table S2. Study design, Related to STAR Methods.
Model	IIBDGC	CEDAR
Genetic	training	testing
Serum	-	cross validation
Smoking	-	cross validation
Genetic+Serum	-	cross validation
Genetic+Smoking	-	cross validation
Serum+Smoking	-	cross validation
Genetic+Serum+Smoking	-	cross validation
