# Supplementary material for: Profiling the inflammatory bowel diseases using genetics, serum biomarkers, and smoking information
Source: iScience. 2023 Sep 26;26(10):108053. doi: 10.1016/j.isci.2023.108053 (PMC10568094; doi:10.1016/j.isci.2023.108053)
Supplement: Table S3. Genome-wide association test statistics using IBD subtypes (CD and UC) as the trait, related to Figure 1 [file mmc4.xlsx]

## Sheet: Sheet1
Table S3. Genome-wide association test statistics using IBD subtypes (CD and UC) as the trait, Related to Figure 1.
CHR	SNP	BP	A1	OR	STAT	P
1	rs61733845	1118275	A	1.069	1.6	0.1097
1	rs9729550	1135242	C	0.9943	-0.2957	0.7675
1	rs1815606	1140435	A	0.9914	-0.477	0.6334
1	rs7515488	1163804	A	1.02	0.8779	0.38
1	rs6697886	1173611	A	1.027	1.114	0.2654
1	rs6603785	1186502	T	1.039	1.539	0.1239
1	rs11804831	1194804	G	1.028	1.285	0.199
1	rs6603788	1218086	A	0.9967	-0.1031	0.9179
1	rs3737721	1227897	G	1.027	0.134	0.8934
1	rs1749951	1231656	A	1.01	0.2355	0.8138
1	rs1739855	1233941	G	1.008	0.2614	0.7938
1	rs1536168	1241529	A	1.009	0.2379	0.8119
1	rs2274264	1242468	A	0.9883	-0.05927	0.9527
1	rs12103	1247494	A	1.026	1.216	0.2241
1	rs12142199	1249187	G	1.04	1.889	0.05886
1	rs62623580	1254255	A	1.086	0.8592	0.3902
1	rs1240708	1335790	G	1.033	1.495	0.1349
1	rs880051	1493727	A	1.005	0.2325	0.8162
1	rs2296716	1497824	A	0.9597	-1.603	0.1089
1	rs4074196	1611995	G	1.01	0.6014	0.5476
1	rs7531583	1706160	A	1.004	0.2065	0.8364
1	rs2272908	1721479	A	0.9923	-0.4539	0.6499
1	rs9660180	1723031	A	0.9937	-0.3757	0.7071
1	rs6681938	1781220	G	0.9704	-1.615	0.1064
1	rs2377037	1838516	A	1.008	0.4103	0.6816
1	rs2474461	1840038	A	1.088	2.138	0.03248
1	rs1884454	1853288	A	1.001	0.02656	0.9788
1	rs2295362	1855319	A	1.071	1.69	0.09094
1	rs16824543	1871337	A	1.086	1.979	0.04777
1	rs12758705	1873625	A	0.9924	-0.4004	0.6889
1	rs4648596	1881070	A	1.076	1.72	0.08545
1	rs3820011	1888193	A	0.9986	-0.07158	0.9429
1	rs7512482	2146966	G	1.022	0.9628	0.3357
1	rs6673129	2202774	A	1.035	1.517	0.1293
1	rs12562937	2229478	A	1.018	0.8422	0.3997
1	rs34587196	2290143	A	1.158	1.945	0.05177
1	rs10910073	2359862	A	0.9793	-1.115	0.2648
1	rs2494626	2404256	A	0.989	-0.5886	0.5562
1	rs78504402	2407781	A	0.9488	-1.544	0.1225
1	rs115996655	2408471	A	0.8731	-1.314	0.1889
1	rs11588930	2408834	A	1.024	0.8464	0.3973
1	rs12727342	2409892	A	0.9727	-1.579	0.1143
1	rs11799501	2410789	G	0.9761	-1.402	0.1609
1	rs41315664	2411245	A	0.9619	-0.662	0.508
1	rs115810747	2413166	G	0.9467	-1.284	0.1992
1	rs114424485	2413464	C	0.8977	-1.142	0.2534
1	rs942817	2413634	G	0.9629	-2.17	0.03001
1	rs4995304	2414928	G	0.9726	-1.619	0.1055
1	rs114637672	2415108	G	0.8633	-2.358	0.01836
1	rs4648639	2416357	G	0.9768	-1.365	0.1722
1	rs4648640	2417958	G	0.9757	-1.428	0.1533
1	rs7512269	2418625	A	1.049	1.826	0.06779
1	rs10910082	2418935	G	0.9668	-1.937	0.05269
1	rs12753298	2420098	A	1.041	1.575	0.1152
1	rs10752744	2420590	A	0.9468	-2.719	0.006542
1	rs6668720	2420913	A	0.9777	-1.268	0.2048
1	rs2477699	2422614	G	0.953	-2.514	0.01194
1	rs17373634	2424122	A	0.9426	-1.977	0.04802
1	rs12409875	2424765	A	1.072	3.997	6.419e-05
1	rs2477702	2424894	G	0.9609	-1.997	0.04585
1	rs2477703	2425992	G	0.9607	-2.071	0.03835
1	rs2182177	2426149	A	0.9626	-1.794	0.07275
1	rs41307848	2426248	C	1.048	0.9355	0.3495
1	rs12022393	2426689	A	0.9563	-2.117	0.03424
1	rs3762443	2427368	G	0.9632	-1.772	0.07644
1	rs2477706	2428874	A	0.958	-2.177	0.0295
1	rs2296442	2430617	A	1.064	3.595	0.000324
1	rs2477708	2432464	C	0.9567	-2.132	0.03303
1	rs3814298	2434744	A	0.9632	-1.903	0.057
1	rs114371513	2435738	A	1.048	0.9421	0.3461
1	rs3001346	2437305	A	0.9559	-2.159	0.03084
1	rs6686404	2438393	A	0.9677	-1.519	0.1288
1	rs58974156	2438612	A	0.9632	-1.748	0.08038
1	rs12725663	2438768	G	0.9618	-2.005	0.04501
1	rs72848535	2438828	A	0.9527	-2.353	0.01861
1	rs1107686	2438982	A	0.9532	-2.305	0.02116
1	rs1107685	2439191	G	0.9622	-1.827	0.06772
1	rs116519409	2439417	A	1.037	0.7395	0.4596
1	rs2494621	2439599	C	0.9636	-1.906	0.05665
1	rs4648559	2439681	G	0.9639	-1.872	0.06124
1	rs80064026	2441192	A	0.8647	-2.459	0.01392
1	rs2236397	2442953	A	0.9644	-1.716	0.08616
1	rs116199537	2444126	A	0.9179	-1.078	0.281
1	rs744112	2444226	A	0.9533	-2.325	0.02009
1	rs7535528	2444414	A	1.045	2.493	0.01267
1	rs114254488	2444470	A	0.9311	-0.601	0.5479
1	rs76591030	2444953	A	0.8593	-2.152	0.03137
1	rs115874120	2445410	A	1.044	0.6499	0.5158
1	rs2477713	2446330	G	0.9526	-2.358	0.01836
1	rs2236395	2446880	G	0.9529	-2.343	0.01914
1	rs2236394	2446960	G	0.9516	-2.413	0.0158
1	rs3791181	2447910	A	0.9626	-1.81	0.07031
1	rs3791182	2448188	G	0.9613	-1.872	0.06124
1	rs2494596	2448764	G	0.9535	-2.313	0.02075
1	rs7548829	2449192	A	0.9375	-0.5553	0.5787
1	rs7520135	2449353	G	0.9375	-0.5553	0.5787
1	rs116387284	2449924	A	1.04	0.7813	0.4346
1	rs2246732	2450394	G	0.9541	-2.286	0.02226
1	rs76188199	2452321	A	0.9058	-0.8541	0.3931
1	rs2494636	2452357	A	0.9549	-2.237	0.02529
1	rs2985862	2452569	A	0.9641	-1.866	0.06211
1	rs4648644	2453812	A	0.9636	-1.757	0.07898
1	rs115815384	2453870	A	0.949	-0.5102	0.6099
1	rs115520188	2454448	A	0.9312	-0.6006	0.5481
1	rs2494624	2454930	G	0.9492	-2.547	0.01086
1	rs3122923	2455500	C	0.9688	-1.641	0.1008
1	rs113112170	2455776	A	0.9444	-0.6165	0.5376
1	rs1980789	2455863	C	1.03	0.7372	0.461
1	rs3122922	2456203	A	0.94	-2.943	0.003255
1	rs77162700	2456417	C	0.8039	-2.388	0.01692
1	rs115638831	2460564	A	0.9553	-0.7882	0.4306
1	rs2494603	2462818	A	0.9514	-2.476	0.01329
1	rs79135689	2462902	A	1.03	0.5483	0.5835
1	rs4648645	2463749	A	1.061	3.429	0.0006068
1	rs6694195	2464045	G	0.9613	-2.097	0.03603
1	rs12406506	2464567	C	0.9682	-1.721	0.08532
1	rs11585747	2465095	A	1.058	3.237	0.001207
1	rs9803764	2465144	G	0.966	-1.83	0.06726
1	rs72848552	2465355	A	0.9531	-2.295	0.02175
1	rs4648561	2465671	A	0.9492	-2.609	0.00909
1	rs3001339	2465792	G	0.9738	-1.391	0.1643
1	rs2494606	2466633	A	0.9573	-2.174	0.02967
1	rs1886731	2472081	G	0.9394	-3.562	0.000368
1	rs115568561	2474313	G	1.049	0.7662	0.4436
1	rs55929178	2475474	A	0.9407	-2.913	0.003584
1	rs10797430	2480337	A	0.7447	-1.177	0.2391
1	rs10797433	2502010	G	0.9461	-3.138	0.0017
1	rs6667605	2502780	A	0.9445	-3.232	0.001229
1	rs6672381	2502834	G	0.945	-3.206	0.001346
1	rs6671426	2504234	A	0.9495	-2.924	0.003456
1	rs28734787	2504363	G	1.013	0.5053	0.6133
1	rs2260965	2504733	G	0.9275	-0.4996	0.6174
1	rs10910093	2505713	A	1.013	0.4976	0.6188
1	rs79105695	2506861	A	0.9923	-0.1403	0.8884
1	rs4310388	2507415	A	0.9479	-2.82	0.004807
1	rs10752745	2507938	G	0.9511	-2.831	0.004635
1	rs75898568	2510605	C	1.103	2.548	0.01085
1	rs10797434	2511280	A	0.9451	-3.199	0.00138
1	rs12129508	2511388	A	1.016	0.6169	0.5373
1	rs735000	2513105	A	1.01	0.4152	0.678
1	rs734999	2513216	A	0.9512	-2.825	0.004735
1	rs115042266	2515957	G	1.112	1.689	0.09121
1	rs6667564	2520302	G	0.9287	-3.796	0.0001473
1	rs184905778	2521212	A	0.7645	-1.832	0.0669
1	rs10910097	2521430	A	1.037	1.691	0.09091
1	rs2296443	2522392	A	1.019	1.025	0.3053
1	rs115003973	2524841	A	0.9835	-0.2141	0.8305
1	rs10752747	2524915	A	0.9339	-3.431	0.0006003
1	rs3748819	2524966	A	0.9336	-3.451	0.0005575
1	rs3748818	2525660	A	0.9302	-3.626	0.0002873
1	rs3748817	2525665	G	0.928	-3.829	0.0001287
1	rs3748816	2526746	G	0.9286	-3.797	0.0001464
1	rs2843401	2528133	A	0.9335	-3.456	0.0005491
1	rs2843402	2528682	A	0.9351	-3.368	0.0007565
1	rs72644684	2528775	A	0.9521	-2.011	0.04432
1	rs2764842	2529192	A	0.9345	-3.401	0.0006716
1	rs2764840	2529437	G	0.9279	-3.836	0.000125
1	rs112057155	2529552	A	1.126	2.48	0.01313
1	rs2843404	2530558	A	0.9338	-3.442	0.000577
1	rs2764848	2530694	G	0.9343	-3.412	0.0006443
1	rs2985859	2532416	A	0.9338	-3.436	0.0005897
1	rs2985857	2532624	G	0.934	-3.429	0.0006048
1	rs6424092	2532899	C	0.9352	-3.363	0.0007699
1	rs10910098	2533250	A	0.935	-3.374	0.0007408
1	rs10910099	2533552	C	0.9333	-3.464	0.000533
1	rs60520190	2533706	A	0.9334	-3.457	0.0005455
1	rs11585048	2534087	A	0.9347	-3.391	0.0006957
1	rs114996135	2534122	A	1.1	2.552	0.01072
1	rs72644701	2534375	A	0.9488	-2.161	0.03072
1	rs6664969	2534978	A	0.9358	-3.332	0.0008626
1	rs4648653	2535895	A	0.9366	-3.289	0.001005
1	rs72646003	2536813	A	0.9498	-2.114	0.03455
1	rs4074787	2537072	A	1.102	2.495	0.01258
1	rs4074789	2537464	G	0.9294	-3.758	0.0001714
1	rs41300092	2537838	A	0.9353	-3.366	0.0007622
1	rs10910105	2538209	A	0.933	-3.488	0.0004873
1	rs113998627	2538706	A	0.9278	-1.52	0.1284
1	rs12138909	2538738	A	0.9474	-2.191	0.02844
1	rs10797437	2539006	G	0.9327	-3.58	0.0003434
1	rs4445406	2539400	G	0.933	-3.561	0.0003697
1	rs10910108	2539532	G	0.9328	-3.571	0.0003555
1	rs60687045	2539603	A	0.9386	-3.189	0.001427
1	rs4073285	2539796	A	0.9371	-3.289	0.001005
1	rs10797440	2541269	G	0.9315	-3.643	0.0002695
1	rs78808250	2545088	A	1.032	0.4919	0.6228
1	rs77466304	2546089	A	1.076	0.7787	0.4361
1	rs6684865	2546229	A	0.936	-3.331	0.0008663
1	rs114551988	2546291	A	1.114	1.082	0.2792
1	rs75265574	2546343	A	1.075	0.758	0.4484
1	rs75596555	2546593	A	0.9548	-1.513	0.1303
1	rs115594597	2546808	G	0.9223	-1.082	0.2791
1	rs72646009	2547211	A	1.014	0.2632	0.7924
1	rs4379628	2548028	A	0.9893	-0.07965	0.9365
1	rs10797441	2551660	C	0.9362	-3.318	0.0009055
1	rs12117343	2551785	A	1.037	1.732	0.08327
1	rs11590198	2551900	A	0.9777	-1.006	0.3145
1	rs6673993	2552071	G	0.9305	-3.697	0.0002183
1	rs3890745	2553624	G	0.9354	-3.362	0.0007738
1	rs4474198	2553758	A	0.9308	-3.681	0.0002319
1	rs72646016	2555129	A	0.9514	-2.024	0.04293
1	rs28568531	2555640	T	0.9349	-3.387	0.000706
1	rs12748729	2558740	G	0.9348	-3.395	0.0006868
1	rs12749591	2563250	C	0.9306	-3.693	0.0002219
1	rs115342844	2563996	G	0.9231	-1.24	0.2151
1	rs11486042	2564012	A	0.9435	-2.459	0.01395
1	rs6698817	2564183	A	0.9386	-3.189	0.001428
1	rs12723864	2564805	G	1.038	2.116	0.03438
1	rs12741533	2565230	C	1.027	0.8896	0.3737
1	rs114623176	2570391	G	1.091	1.593	0.1111
1	rs78535881	2570495	A	1.108	1.055	0.2914
1	rs28690427	2571823	A	0.934	-3.431	0.0006022
1	rs4648663	2573727	A	0.9455	-2.269	0.02325
1	rs6604989	2576455	A	1.029	0.4686	0.6394
1	rs115287986	2577786	A	0.9143	-1.385	0.1661
1	rs12744876	2578220	A	1.035	1.979	0.04782
1	rs115187098	2583272	A	0.9444	-1.279	0.201
1	rs6424062	2694496	A	1.035	1.935	0.05295
1	rs4648448	2695687	A	0.9362	-3.321	0.0008977
1	rs11590361	2697542	T	0.943	-1.921	0.05477
1	rs6666430	2698950	A	0.9363	-3.311	0.0009299
1	rs4648499	2699649	A	1.034	1.591	0.1116
1	rs4648390	2700372	A	0.961	-1.656	0.09771
1	rs1456462	2701816	G	1.034	1.631	0.1029
1	rs12748553	2704471	A	1.033	1.873	0.06113
1	rs114858168	2704698	A	1.125	2.174	0.02971
1	rs57572926	2707957	A	0.9676	-1.035	0.3006
1	rs10909839	2708430	A	0.935	-3.384	0.0007153
1	rs4648356	2709164	A	0.9354	-3.363	0.0007718
1	rs12044475	2709392	A	1.035	1.949	0.05132
1	rs12024170	2709576	A	1.035	1.979	0.04779
1	rs6687680	2710002	A	1.036	1.997	0.04585
1	rs67373773	2710377	A	1.034	1.928	0.05387
1	rs12731995	2712170	G	1.035	1.954	0.05064
1	rs2377041	2713327	A	1.035	1.968	0.04911
1	rs10909851	2714157	G	1.025	0.8714	0.3835
1	rs76031446	2718025	A	1.09	2.304	0.0212
1	rs12725202	2719904	A	1.034	1.901	0.05734
1	rs897624	2720175	G	0.9382	-3.216	0.001302
1	rs116184370	2720831	A	1.074	0.781	0.4348
1	rs897623	2721576	A	1.031	1.466	0.1427
1	rs56406535	2722822	A	1.084	3.094	0.001976
1	rs6692145	2722848	A	1.022	1.252	0.2107
1	rs72646048	2723193	A	0.985	-0.347	0.7286
1	rs4648360	2723345	A	1.024	1.359	0.1742
1	rs116809818	2726468	T	0.9269	-1.436	0.1511
1	rs10909879	2727638	A	1.019	1.056	0.2907
1	rs10909880	2727804	A	1.02	1.122	0.262
1	rs72851222	2731403	G	0.9777	-0.4183	0.6757
1	rs74050631	2731421	A	1.056	0.7977	0.425
1	rs76152773	2732150	A	1.044	0.6052	0.545
1	rs10909888	2732681	C	0.9931	-0.09954	0.9207
1	rs76834086	2734037	C	1.091	1.89	0.05881
1	rs56820613	2735418	G	0.9765	-0.3438	0.731
1	rs12565258	2735820	C	0.9864	-0.1998	0.8416
1	rs116267353	2736695	A	0.9916	-0.09991	0.9204
1	rs72851231	2738075	A	0.9897	-0.1927	0.8472
1	rs10909904	2738417	G	0.9948	-0.09611	0.9234
1	rs12071313	2742491	G	0.9844	-0.2239	0.8228
1	rs181333108	2742600	A	0.8737	-1.522	0.1281
1	rs76486565	2742893	A	0.9581	-1.58	0.1142
1	rs79446611	2742981	A	1.102	1.318	0.1874
1	rs116664966	2742996	A	1.017	0.2765	0.7822
1	rs116076619	2745338	A	0.9008	-2.145	0.03195
1	rs76925805	2745808	G	0.9881	-0.2195	0.8263
1	rs4609377	2745883	A	1.014	0.7749	0.4384
1	rs1001620	2746066	G	1.007	0.3945	0.6932
1	rs72646050	2747472	A	1.03	0.5239	0.6003
1	rs75958134	2748635	A	0.8743	-1.963	0.04964
1	rs4648481	2749716	A	1.014	0.7779	0.4367
1	rs4648482	2749921	G	1.027	1.439	0.1501
1	rs12132067	2750896	A	1.01	0.1319	0.8951
1	rs75404797	2751364	A	0.9581	-1.58	0.114
1	rs7511879	2752265	G	1.017	0.9454	0.3444
1	rs10797390	2752693	A	0.9802	-1.153	0.249
1	rs114455158	2753189	G	1.021	0.2359	0.8135
1	rs12031493	2753237	A	1	0.002065	0.9984
1	rs6691019	2754188	G	1.011	0.6046	0.5455
1	rs729045	2754406	G	0.9824	-1.017	0.3093
1	rs6680471	2754512	A	1.01	0.602	0.5472
1	rs117484077	2754771	A	1.031	0.5361	0.5919
1	rs4648382	2756288	G	0.9873	-0.7429	0.4576
1	rs4648383	2756397	G	0.9831	-0.9833	0.3255
1	rs4648384	2756621	C	0.9881	-0.6954	0.4868
1	rs7548023	2756889	A	0.9861	-0.8145	0.4154
1	rs12739189	2757537	G	0.9863	-0.8024	0.4223
1	rs114996183	2757675	A	1.043	0.754	0.4509
1	rs1456461	2757800	G	0.9869	-0.7681	0.4424
1	rs12049543	2761375	A	1.009	0.4964	0.6196
1	rs61763660	2762910	G	1.012	0.3496	0.7266
1	rs6424080	2763269	A	1.007	0.4056	0.6851
1	rs6424081	2763381	G	1.006	0.3704	0.7111
1	rs115374664	2764761	A	0.9933	-0.1634	0.8702
1	rs12083883	2764999	A	1.121	1.836	0.06632
1	rs34133714	2765089	A	1.003	0.1484	0.8821
1	rs34352177	2765171	G	1.003	0.1847	0.8534
1	rs59048447	2766314	A	1.003	0.1714	0.8639
1	rs77041958	2768345	A	0.8753	-1.538	0.124
1	rs6665646	2769933	A	1.002	0.1225	0.9025
1	rs12743952	2771504	A	1.001	0.04082	0.9674
1	rs12743965	2771515	A	1	0.01526	0.9878
1	rs35767265	2771678	A	1	0.02528	0.9798
1	rs35313744	2772047	C	0.9999	-0.007427	0.9941
1	rs6694484	2772194	A	1.001	0.05523	0.956
1	rs6675221	2772347	A	1.001	0.08186	0.9348
1	rs12727394	2772798	G	0.9999	-0.008013	0.9936
1	rs12729596	2773255	A	0.9991	-0.05454	0.9565
1	rs6660759	2773566	G	0.998	-0.1168	0.907
1	rs7529000	2774053	G	0.9986	-0.07838	0.9375
1	rs147295254	2774241	A	0.9862	-0.2083	0.835
1	rs189900687	2775109	C	1.089	0.7555	0.4499
1	rs201146905	2776177	G	1.116	1.767	0.07729
1	rs897619	2776777	G	1.025	1.412	0.1581
1	rs34376289	2777042	A	0.995	-0.2911	0.771
1	rs114800103	2778059	A	0.9998	-0.004649	0.9963
1	rs12757327	2778567	C	1.033	1.677	0.09348
1	rs10909992	2778766	G	0.9944	-0.3256	0.7447
1	rs12409918	2778892	A	0.9965	-0.2025	0.8396
1	rs12409348	2779043	A	0.9946	-0.3121	0.755
1	rs78057964	2779397	G	0.9506	-1.752	0.07981
1	rs74047608	2779481	A	1.119	1.841	0.06568
1	rs116265045	2781267	A	1.023	0.4644	0.6424
1	rs12119163	2782593	G	1.029	1.687	0.09158
1	rs10737194	2783309	G	1.019	1.112	0.2661
1	rs12043725	2783431	C	1.021	1.174	0.2406
1	rs7543609	2783650	A	1.022	1.25	0.2114
1	rs12752112	2783815	C	1.027	1.55	0.1212
1	rs897636	2784092	G	1.02	1.137	0.2554
1	rs7546616	2784616	G	1.023	1.306	0.1914
1	rs1563465	2784810	C	1.087	1.497	0.1343
1	rs4648548	2785382	A	1.019	1.087	0.2772
1	rs4648549	2785517	A	1.02	1.126	0.26
1	rs2925499	2860931	G	0.9955	-0.2647	0.7912
1	rs2485944	2883858	A	1.025	1.129	0.259
1	rs6691208	2931327	A	0.9856	-0.5517	0.5811
1	rs2993493	3020246	A	1.021	0.8021	0.4225
1	rs12094678	3111669	A	1.01	0.4336	0.6646
1	rs3002685	3177480	G	0.9678	-1.478	0.1393
1	rs2455099	3181415	A	0.9592	-1.7	0.08919
1	rs6669407	3320064	A	0.9486	-2.967	0.003005
1	rs10492937	3339339	A	0.9268	-2.618	0.008835
1	rs2244013	3342530	A	0.9743	-1.355	0.1754
1	rs3806164	3380057	A	1.009	0.1925	0.8473
1	rs1896	3441382	A	0.9794	-1.18	0.238
1	rs2760319	3554624	A	1.007	0.3011	0.7633
1	rs3765753	3622306	A	0.9921	-0.4189	0.6753
1	rs7551237	3801973	G	1.01	0.4262	0.67
1	rs10909830	3822703	A	1.009	0.4814	0.6303
1	rs12062024	4089259	T	0.993	-0.2927	0.7698
1	rs12080516	4089613	A	0.9914	-0.3625	0.717
1	rs7514530	4120311	A	0.9834	-0.8853	0.376
1	rs10915372	4120987	A	0.9812	-1	0.3173
1	rs7556284	4121494	A	0.982	-0.9591	0.3375
1	rs7524800	4121584	G	0.982	-0.9561	0.339
1	rs7556385	4121653	A	0.9805	-1.037	0.2998
1	rs7520448	4121812	A	0.9817	-0.9752	0.3295
1	rs16840810	4181538	A	0.9934	-0.1965	0.8442
1	rs6426408	4300806	A	1.038	1.65	0.09892
1	rs1845635	4441089	G	0.9814	-0.5274	0.5979
1	rs7418714	4446996	C	0.9843	-0.4469	0.6549
1	rs12047204	4468747	A	0.955	-0.6481	0.5169
1	rs6426417	4536676	A	0.9874	-0.6716	0.5018
1	rs17348839	4605403	A	0.9771	-0.7772	0.437
1	rs4654556	4615331	G	0.9766	-0.8127	0.4164
1	rs241211	4632528	G	0.9555	-1.555	0.12
1	rs1157688	4636767	A	0.9796	-1.017	0.309
1	rs241225	4641742	G	0.9986	-0.03858	0.9692
1	rs241224	4641799	C	1.001	0.0168	0.9866
1	rs4654454	4708162	G	0.9675	-0.9449	0.3447
1	rs10915577	4710486	A	0.985	-0.8834	0.377
1	rs16839450	4737531	A	1.021	0.9797	0.3272
1	rs449154	4811383	G	1.007	0.2681	0.7886
1	rs1120120	4878871	G	0.9997	-0.01012	0.9919
1	rs12116428	5054350	A	0.9662	-1.04	0.2982
1	rs10915314	5076322	C	1.004	0.2013	0.8404
1	rs9439532	5161874	A	1.011	0.6215	0.5343
1	rs12045223	5195382	A	1.039	1.088	0.2764
1	rs632798	5320534	A	0.975	-1.264	0.2064
1	rs499416	5324231	A	0.9937	-0.3383	0.7351
1	rs11801594	5426110	A	0.9881	-0.6803	0.4963
1	rs12566781	5535339	G	1.061	1.157	0.2472
1	rs12049337	5542017	A	1.025	0.7127	0.476
1	rs9329417	5680372	G	1.002	0.129	0.8973
1	rs1081454	5734013	C	1.036	1.256	0.2092
1	rs2227911	6142308	G	0.984	-0.5748	0.5654
1	rs3789530	6153406	A	1.063	2.271	0.02317
1	rs4908865	6269340	G	0.9853	-0.4339	0.6644
1	rs4908541	6291810	G	0.9727	-0.6013	0.5476
1	rs61739537	6324747	A	1.067	0.6963	0.4863
1	rs17029372	6361437	A	0.9556	-2.095	0.03617
1	rs3789482	6397372	A	0.956	-2.006	0.04483
1	rs17029376	6409979	G	0.9779	-0.483	0.6291
1	rs4582826	6461530	G	0.9576	-1.512	0.1305
1	rs3007421	6530189	A	0.9227	-3.157	0.001594
1	rs2986738	6547670	G	0.9786	-0.8346	0.4039
1	rs2232461	6659445	A	1.03	0.4495	0.6531
1	rs11809898	7079762	A	0.9917	-0.3232	0.7466
1	rs4908445	7241523	G	0.9875	-0.7124	0.4762
1	rs11120921	7485306	A	1.021	0.8569	0.3915
1	rs6663735	7527308	G	0.9974	-0.1119	0.9109
1	rs11805543	7534464	C	0.9934	-0.2768	0.782
1	rs12058235	7705144	T	1.017	0.5291	0.5968
1	rs6658296	7735380	A	1.038	1.529	0.1263
1	rs6687002	7739090	G	1.005	0.2532	0.8001
1	rs4908678	7739250	G	0.9706	-1.706	0.08808
1	rs72630578	7739766	C	0.997	-0.1437	0.8857
1	rs61205571	7739781	G	0.9461	-2.363	0.01812
1	rs34535455	7740810	A	0.9506	-2.153	0.03133
1	rs947412	7741818	C	1.021	1.209	0.2267
1	rs72630583	7741874	A	0.9965	-0.172	0.8634
1	rs947413	7742025	C	1.019	1.094	0.2742
1	rs71637394	7742168	A	1.026	0.9817	0.3262
1	rs12119962	7742501	A	0.9991	-0.04336	0.9654
1	rs76626729	7744559	A	1.003	0.03461	0.9724
1	rs1539180	7744767	G	0.9476	-2.297	0.02163
1	rs12747548	7744856	G	1.028	1.058	0.2901
1	rs12116647	7744917	A	0.9714	-1.015	0.31
1	rs80049809	7745478	A	0.9966	-0.04893	0.961
1	rs3124794	7747366	A	1.019	1.114	0.2651
1	rs75050832	7747572	G	0.9931	-0.1859	0.8526
1	rs947414	7747979	G	1.017	0.9998	0.3174
1	rs1105720	7748668	A	1.019	1.083	0.2788
1	rs3124797	7749807	G	1.015	0.8876	0.3748
1	rs3124798	7749874	A	0.996	-0.1165	0.9073
1	rs3121220	7749877	A	1.015	0.8796	0.3791
1	rs3124800	7750243	G	1.013	0.772	0.4401
1	rs71637395	7750442	A	0.9588	-1.197	0.2313
1	rs3124801	7751053	A	1.018	1.02	0.3079
1	rs67976301	7751139	A	0.9381	-2.668	0.007636
1	rs4908475	7751389	A	0.9391	-2.622	0.008751
1	rs79965113	7751739	A	0.8387	-1.254	0.2097
1	rs4908679	7751967	G	0.9383	-2.667	0.007661
1	rs2995031	7752915	G	1.016	0.9368	0.3489
1	rs2995032	7753132	G	1.015	0.8883	0.3744
1	rs3124802	7753858	G	1.017	0.4698	0.6385
1	rs7551807	7753948	C	1.017	0.9377	0.3484
1	rs9434903	7755254	G	1.018	1.055	0.2916
1	rs12144591	7755479	A	0.9672	-1.062	0.2881
1	rs34268176	7755583	A	0.9509	-2.037	0.04167
1	rs3124803	7755806	A	1.015	0.8841	0.3766
1	rs77538507	7756888	A	0.8622	-1.63	0.1032
1	rs12756299	7758760	G	0.9817	-1.093	0.2744
1	rs17461217	7758798	G	1.005	0.1737	0.8621
1	rs58100454	7758862	G	1.028	0.7734	0.4393
1	rs11121001	7758882	C	1.205	2.122	0.03386
1	rs3124804	7759569	G	1.027	0.745	0.4563
1	rs12126833	7759735	A	0.9716	-1.015	0.3099
1	rs3011930	7760227	A	1.022	0.6374	0.5238
1	rs4908681	7760451	G	0.9818	-1.084	0.2786
1	rs12724413	7760615	G	1.082	1.178	0.2389
1	rs3011931	7760733	A	1.04	1.114	0.2654
1	rs1935229	7761001	G	1.021	0.6068	0.544
1	rs1935230	7761173	G	1.018	0.5348	0.5928
1	rs17461352	7761446	A	1.036	1.01	0.3123
1	rs3011932	7761817	A	1.027	0.7708	0.4408
1	rs947418	7762008	A	1.027	0.7691	0.4418
1	rs947419	7762310	G	1.026	0.7578	0.4486
1	rs4908683	7762550	A	0.9818	-1.085	0.278
1	rs75630480	7765320	C	1.005	0.215	0.8297
1	rs12120907	7766816	G	0.971	-1.028	0.3039
1	rs7534398	7767464	T	1.005	0.2152	0.8296
1	rs3124806	7769478	A	1.027	0.7683	0.4423
1	rs2995034	7770901	A	1.016	0.9116	0.362
1	rs11121004	7771951	A	0.979	-1.253	0.2101
1	rs116235398	7774585	C	1.016	0.231	0.8173
1	rs2995035	7775092	G	1.015	0.8792	0.3793
1	rs79555436	7775272	C	0.8181	-1.135	0.2565
1	rs3011936	7775335	G	1.016	0.7349	0.4624
1	rs3011937	7775407	G	1.024	1.375	0.1691
1	rs17461723	7776486	G	0.9998	-0.008539	0.9932
1	rs2995026	7777415	A	1.073	2.555	0.01061
1	rs12119947	7777962	A	1.022	1.296	0.195
1	rs34956146	7778004	C	1.022	0.8099	0.418
1	rs114653130	7779282	A	0.9559	-0.4114	0.6808
1	rs35531663	7779534	A	0.941	-2.589	0.009637
1	rs188864534	7779651	A	0.9595	-0.7694	0.4417
1	rs4908685	7779957	A	0.9627	-0.8804	0.3787
1	rs4908686	7780128	G	0.9624	-2.18	0.02929
1	rs116784553	7782034	A	0.9893	-0.1973	0.8436
1	rs75557051	7784223	A	1.026	0.5686	0.5696
1	rs12028339	7784902	A	0.985	-0.8462	0.3975
1	rs12137398	7790548	A	0.989	-0.5251	0.5995
1	rs2301488	7792411	A	0.9461	-3.267	0.001085
1	rs76590148	7793512	G	1.044	0.515	0.6066
1	rs11121010	7793979	A	0.9536	-2.806	0.005016
1	rs4908688	7795554	A	0.9525	-2.065	0.0389
1	rs3135419	7795685	A	1.056	1.715	0.08631
1	rs2071985	7796641	A	1.04	2.331	0.01978
1	rs60266879	7797096	C	1.068	1.574	0.1155
1	rs41278952	7797503	G	0.9535	-1.903	0.05705
1	rs1417986	7797734	A	1.044	2.424	0.01534
1	rs2239847	7798793	G	0.9554	-2.695	0.007036
1	rs114169689	7798823	A	0.798	-2.198	0.02795
1	rs17031531	7798956	A	0.9563	-1.902	0.05722
1	rs4908689	7799186	A	0.9558	-1.925	0.05423
1	rs115379357	7800342	A	0.8494	-2.181	0.02922
1	rs4908691	7800603	G	1.026	1.383	0.1666
1	rs2032562	7801167	A	1.025	1.307	0.1913
1	rs2032563	7801288	A	1.001	0.03631	0.971
1	rs4908692	7803336	A	0.9721	-1.294	0.1955
1	rs11121016	7804515	A	1.025	1.344	0.1789
1	rs78612622	7804621	A	0.9513	-0.9277	0.3535
1	rs2071986	7805208	C	1.024	1.278	0.2013
1	rs35925924	7805588	G	0.9945	-0.2686	0.7882
1	rs11121017	7807016	A	1.001	0.06747	0.9462
1	rs11121018	7807394	A	1.024	1.292	0.1963
1	rs12133253	7807897	A	1.024	1.293	0.1961
1	rs72632043	7809383	A	1.016	0.7576	0.4487
1	rs2066293	7810543	A	1.023	1.229	0.2191
1	rs1573753	7811014	G	1.02	1.06	0.2889
1	rs10779689	7811215	A	1.021	1.098	0.2723
1	rs9919220	7811961	G	0.9689	-1.448	0.1477
1	rs79585887	7812021	G	1.04	0.8184	0.4131
1	rs9919223	7812398	A	1.022	1.142	0.2536
1	rs4908480	7812840	C	0.9678	-1.499	0.134
1	rs80158237	7813122	A	1.086	2.197	0.02802
1	rs7533242	7813413	A	1.026	1.375	0.1691
1	rs2051645	7814691	A	1.02	1.073	0.2834
1	rs72632044	7816165	C	0.9539	-1.41	0.1585
1	rs4908481	7816543	C	0.9891	-0.6326	0.527
1	rs6577456	7818679	C	0.9879	-0.7044	0.4812
1	rs2794665	7823014	A	1.028	1.549	0.1213
1	rs11587479	7823085	C	0.9886	-0.3955	0.6925
1	rs707455	7825311	A	0.9596	-2.406	0.01612
1	rs697672	7826347	G	1.042	1.731	0.08348
1	rs41454244	7829286	G	1.003	0.0944	0.9248
1	rs2153733	7830262	G	0.9855	-0.6771	0.4983
1	rs707457	7831064	A	0.9585	-1.744	0.08108
1	rs11582799	7832026	A	1.002	0.07252	0.9422
1	rs707458	7832212	G	1.012	0.6991	0.4845
1	rs707459	7832289	A	1.035	1.45	0.147
1	rs34177663	7833228	G	0.9658	-1.443	0.1489
1	rs11590868	7833951	C	1.012	0.5499	0.5824
1	rs111692854	7834434	A	1.003	0.08835	0.9296
1	rs77404158	7834575	G	1.002	0.03048	0.9757
1	rs1773157	7834858	G	1.035	1.463	0.1435
1	rs79566595	7834980	G	0.8815	-1.767	0.07717
1	rs72632053	7835035	A	1.005	0.1668	0.8676
1	rs72632055	7835774	C	0.9672	-1.384	0.1664
1	rs228734	7836208	A	1.062	2.145	0.03194
1	rs12117276	7836798	G	0.9914	-0.3846	0.7005
1	rs114332376	7836889	A	1.023	0.2176	0.8277
1	rs2301489	7837676	G	0.9955	-0.2171	0.8281
1	rs697673	7837842	A	1.024	1.196	0.2318
1	rs697674	7837878	G	0.961	-1.653	0.09836
1	rs75457749	7838263	G	0.9798	-0.5024	0.6154
1	rs707460	7838691	G	1.015	0.8696	0.3845
1	rs697677	7839405	C	1.015	0.8465	0.3973
1	rs35024711	7840698	G	0.9656	-1.455	0.1457
1	rs66781032	7840769	G	0.9662	-1.43	0.1528
1	rs697679	7840926	C	1.028	1.376	0.1689
1	rs1048773	7841290	A	1.027	0.7012	0.4832
1	rs1048785	7841330	A	1.052	1.977	0.04807
1	rs697680	7841549	A	1.037	1.512	0.1305
1	rs697681	7841689	G	1.036	1.508	0.1315
1	rs228733	7841825	A	1.062	2.16	0.03075
1	rs3753503	7841971	A	0.975	-1.162	0.2451
1	rs3753502	7842727	G	0.9666	-0.6306	0.5283
1	rs172933	7844680	A	0.9699	-1.514	0.13
1	rs697682	7845087	A	0.894	-2.122	0.03383
1	rs228729	7845695	A	1.018	0.9754	0.3293
1	rs836755	7846527	C	0.9693	-1.75	0.08009
1	rs697684	7847225	A	0.8966	-2.057	0.03967
1	rs11581279	7847226	A	1.011	0.3652	0.715
1	rs2859390	7847529	G	0.9738	-1.217	0.2238
1	rs7556518	7847846	A	0.9554	-1.884	0.05953
1	rs11121023	7848557	A	1.025	1.211	0.226
1	rs6699986	7849656	G	1.028	1.494	0.1351
1	rs707462	7849880	G	0.9918	-0.3906	0.6961
1	rs707463	7850062	A	0.9697	-1.728	0.08395
1	rs10864315	7850081	A	1.027	1.429	0.1529
1	rs697686	7850218	A	0.969	-1.766	0.07734
1	rs696305	7852797	A	0.9686	-1.793	0.07303
1	rs916417	7853592	G	0.9604	-0.8107	0.4175
1	rs11807683	7854209	A	0.993	-0.31	0.7566
1	rs12565104	7855494	A	1.025	1.203	0.229
1	rs11808243	7855742	A	1.017	0.5482	0.5836
1	rs707464	7855814	G	0.9555	-2.571	0.01013
1	rs77772130	7856140	A	0.9654	-0.7066	0.4798
1	rs7545893	7856267	A	1.015	0.6878	0.4916
1	rs228682	7856346	G	1.044	2.501	0.01238
1	rs228684	7856769	A	1.031	0.372	0.7099
1	rs12078018	7857309	A	0.9579	-1.778	0.07537
1	rs12723500	7857374	G	0.9573	-1.8	0.07188
1	rs228685	7857974	A	1.057	2.011	0.04433
1	rs2071983	7858008	A	0.9641	-0.7349	0.4624
1	rs61773374	7858108	G	1.013	0.6181	0.5365
1	rs1012477	7858135	G	0.9569	-1.82	0.06881
1	rs228686	7858925	A	0.9571	-1.078	0.2811
1	rs17031578	7859191	C	0.9673	-0.6736	0.5006
1	rs707465	7861304	G	0.9678	-1.841	0.06563
1	rs488728	7861345	G	0.9519	-2.815	0.004881
1	rs707466	7861600	A	0.9714	-1.333	0.1826
1	rs493282	7861832	G	0.9623	-0.9472	0.3435
1	rs11807985	7861982	A	1.017	0.5366	0.5916
1	rs228641	7862899	A	0.9567	-1.09	0.2756
1	rs72632072	7863051	T	1.013	0.4203	0.6742
1	rs228642	7863293	G	0.959	-2.431	0.01506
1	rs12566042	7864030	A	0.9649	-0.7184	0.4725
1	rs12141043	7864873	A	0.9418	-1.345	0.1788
1	rs228643	7865284	G	0.9618	-0.9607	0.3367
1	rs6657232	7865467	A	1.025	1.351	0.1767
1	rs11121026	7865633	G	1.026	1.242	0.2142
1	rs12092614	7865710	A	0.9569	-1.819	0.06885
1	rs79237716	7866342	A	1.045	0.4794	0.6316
1	rs61773378	7866410	A	1.004	0.1819	0.8557
1	rs11121028	7867144	A	1.014	0.4488	0.6536
1	rs12566473	7868417	G	0.9624	-0.7704	0.4411
1	rs228666	7868725	G	1.028	1.528	0.1265
1	rs228667	7869380	G	1.055	1.942	0.05208
1	rs228668	7869915	G	0.9678	-0.8066	0.4199
1	rs228669	7870048	A	0.9637	-1.156	0.2477
1	rs228670	7870144	A	0.9635	-0.9172	0.359
1	rs228671	7870418	A	1.057	2	0.04554
1	rs79372391	7870715	C	0.9623	-0.772	0.4401
1	rs12137927	7871229	G	1.027	1.279	0.2008
1	rs7543516	7871349	G	1.013	0.6098	0.542
1	rs1891217	7871849	A	1.012	0.3884	0.6977
1	rs10864316	7872076	G	1.014	0.643	0.5202
1	rs78754941	7872835	A	1.075	1.524	0.1276
1	rs61773379	7873075	G	1.014	0.6558	0.512
1	rs929123	7873855	A	0.9662	-0.6949	0.4871
1	rs228674	7874975	A	1.056	1.951	0.051
1	rs7550657	7876166	A	0.9486	-3.046	0.002317
1	rs7550751	7876246	T	0.9548	-2.649	0.008074
1	rs11121029	7876476	A	1.026	1.252	0.2107
1	rs6661252	7877008	G	0.9516	-2.831	0.004635
1	rs4908482	7877488	A	0.9519	-2.815	0.00487
1	rs11121030	7877934	G	0.9663	-0.6878	0.4915
1	rs10746473	7878056	A	0.9524	-2.784	0.005365
1	rs12141033	7878547	A	0.9531	-2.737	0.006204
1	rs35123409	7878568	A	0.9533	-1.954	0.0507
1	rs12734704	7878634	G	0.9973	-0.09748	0.9223
1	rs2797685	7879063	A	0.9734	-1.24	0.2149
1	rs228689	7879168	A	1.057	2.006	0.04488
1	rs228690	7879322	A	1.049	1.559	0.1189
1	rs10462018	7879627	A	0.9575	-1.794	0.0728
1	rs228691	7880469	A	0.9514	-2.843	0.004474
1	rs10462020	7880683	C	1.014	0.6404	0.5219
1	rs228692	7880712	A	1.062	1.747	0.08058
1	rs17374292	7881234	A	0.9607	-1.652	0.09862
1	rs17031610	7881732	A	0.9669	-0.6777	0.498
1	rs78586605	7883036	G	0.9659	-0.6969	0.4859
1	rs228694	7883834	A	0.9521	-2.802	0.005082
1	rs228695	7884403	C	1.058	2.032	0.04213
1	rs61773390	7884525	A	1.014	0.6414	0.5213
1	rs697691	7885354	G	0.9714	-1.331	0.1831
1	rs697693	7886424	A	0.9746	-1.21	0.2261
1	rs2859387	7887248	A	0.9534	-2.692	0.007104
1	rs228696	7887493	A	0.9609	-0.9851	0.3246
1	rs228697	7887579	C	1.054	1.891	0.05865
1	rs17031614	7887605	A	0.9666	-0.6828	0.4947
1	rs11590657	7887926	G	1.014	0.4486	0.6537
1	rs228698	7888158	A	0.9637	-0.913	0.3612
1	rs2859388	7888215	G	0.9538	-2.67	0.007574
1	rs17374439	7888438	A	1.013	0.6136	0.5395
1	rs170633	7888572	A	0.9588	-1.038	0.2994
1	rs12061787	7888730	G	0.9564	-1.839	0.06593
1	rs228700	7889152	G	0.9593	-1.025	0.3054
1	rs1773135	7890264	A	1.019	1.082	0.2792
1	rs1689904	7890801	A	0.9712	-1.344	0.179
1	rs228665	7890956	C	1.018	1.002	0.3165
1	rs228664	7891083	T	0.9623	-0.9476	0.3433
1	rs12130462	7891378	A	1.013	0.5896	0.5555
1	rs1773138	7891797	A	0.9711	-1.347	0.1781
1	rs228663	7892109	T	1.034	1.775	0.07593
1	rs191506173	7893863	A	1.006	0.09416	0.925
1	rs34020118	7895015	A	0.9569	-1.818	0.0691
1	rs56204811	7895069	G	0.9868	-0.5699	0.5688
1	rs61773392	7895418	A	1.012	0.5645	0.5724
1	rs228656	7895572	G	0.9622	-0.9497	0.3423
1	rs10462021	7897133	G	1.011	0.5254	0.5993
1	rs228654	7897228	A	1.055	1.927	0.05403
1	rs12741937	7897622	A	0.9565	-1.834	0.0667
1	rs228653	7898738	A	1.028	1.526	0.1269
1	rs228675	7900395	A	1.025	1.373	0.1698
1	rs77209938	7901038	A	0.9686	-0.6406	0.5218
1	rs12563789	7901429	G	0.9666	-0.6893	0.4906
1	rs61595437	7901886	G	0.9631	-0.7565	0.4493
1	rs61071946	7901888	G	0.9644	-0.7285	0.4663
1	rs12029963	7902231	G	1.026	1.375	0.169
1	rs41307858	7904196	G	1.074	1.509	0.1314
1	rs228677	7904247	G	0.9605	-0.9831	0.3256
1	rs228678	7904475	G	0.9693	-0.7693	0.4417
1	rs12731471	7904699	A	0.9474	-1.894	0.05817
1	rs4908699	7905274	A	0.9559	-1.859	0.06296
1	rs41307860	7905455	A	0.966	-0.694	0.4877
1	rs707472	7906008	A	0.9728	-1.267	0.2051
1	rs172932	7906476	C	0.9678	-0.8076	0.4193
1	rs170630	7906702	G	1.061	1.748	0.08038
1	rs10864317	7906914	G	1.027	1.294	0.1956
1	rs697694	7907007	A	0.9565	-2.462	0.0138
1	rs4908485	7907984	G	0.9561	-1.851	0.06415
1	rs144486552	7908910	G	0.9754	-0.3272	0.7435
1	rs2890565	7909737	A	0.9742	-0.5249	0.5996
1	rs170629	7910391	A	1.027	1.539	0.1239
1	rs228651	7911099	A	1.019	1.078	0.281
1	rs79479445	7911221	G	1.035	1.004	0.3155
1	rs3753499	7911437	G	0.9882	-0.6409	0.5216
1	rs74509095	7911629	A	1.027	0.8181	0.4133
1	rs45512694	7913004	G	0.9468	-0.9553	0.3394
1	rs228648	7913430	G	0.9664	-1.994	0.04616
1	rs13306061	7913445	A	0.9503	-2.266	0.02348
1	rs11121035	7913590	A	1.016	0.5021	0.6156
1	rs34963758	7914778	A	0.988	-0.1443	0.8853
1	rs837096	7915623	A	0.9818	-0.4534	0.6503
1	rs11582983	7916387	G	1.015	0.5947	0.552
1	rs78980085	7916501	A	1.037	1.425	0.154
1	rs116011128	7916566	C	0.9016	-2.103	0.03548
1	rs77541611	7917361	A	0.9472	-1.566	0.1173
1	rs228636	7917557	G	1.023	1.345	0.1786
1	rs61773396	7918435	A	1.016	0.8676	0.3856
1	rs228638	7918598	C	0.98	-1.189	0.2346
1	rs183461	7920216	C	1.033	1.558	0.1193
1	rs2859389	7920423	A	1.017	0.9047	0.3656
1	rs170628	7920549	A	1.034	1.624	0.1044
1	rs66874149	7921207	A	0.9765	-1.3	0.1936
1	rs531485	7921952	C	1.036	1.792	0.07309
1	rs515830	7923586	A	1.034	1.687	0.09165
1	rs11121038	7923727	A	0.9776	-1.237	0.2162
1	rs34947804	7924023	A	0.9426	-2.805	0.005039
1	rs12566535	7924094	A	1.027	1.047	0.2951
1	rs34750801	7924395	A	0.9505	-2.454	0.01412
1	rs72633018	7924599	A	1.027	1.082	0.2794
1	rs12039336	7924600	A	1.032	0.8469	0.397
1	rs12743433	7924851	A	1.009	0.4625	0.6437
1	rs763233	7926130	A	1.003	0.1237	0.9016
1	rs76965901	7926283	A	0.9074	-1.691	0.09087
1	rs4908705	7926401	A	0.9565	-1.99	0.04659
1	rs504560	7926542	A	0.9716	-1.517	0.1292
1	rs472774	7926794	A	1.02	1.019	0.3083
1	rs17031681	7927240	G	1.002	0.1059	0.9156
1	rs836286	7927382	G	0.998	-0.111	0.9116
1	rs500508	7927456	A	0.9694	-1.642	0.1006
1	rs857081	7927510	C	0.978	-1.311	0.1898
1	rs2066980	7928181	G	1.02	1.096	0.2732
1	rs753380	7928352	G	0.9742	-1.475	0.1402
1	rs743999	7928365	A	0.9745	-1.457	0.1451
1	rs2071984	7928656	A	0.9569	-1.969	0.0489
1	rs2077125	7928748	A	1.004	0.1521	0.8791
1	rs2066978	7928759	G	1.005	0.2703	0.7869
1	rs12090376	7929464	A	1.028	0.7575	0.4487
1	rs11586689	7929639	G	1.004	0.1846	0.8535
1	rs228725	7929819	A	1.008	0.4647	0.6421
1	rs228724	7930554	C	1.008	0.4891	0.6247
1	rs116467327	7930682	A	0.9675	-0.3501	0.7263
1	rs228723	7930981	A	1.01	0.5553	0.5787
1	rs35197830	7930983	G	0.9577	-1.933	0.0533
1	rs11578133	7931458	A	0.9937	-0.2844	0.7761
1	rs228721	7931588	A	1.03	1.493	0.1355
1	rs36040967	7931804	G	0.9535	-2.117	0.03422
1	rs1891598	7934154	A	1.003	0.1339	0.8935
1	rs228719	7934171	A	1.013	0.7267	0.4674
1	rs35267144	7934258	A	0.9484	-2.364	0.01807
1	rs4562654	7934423	A	0.954	-2.089	0.03674
1	rs744001	7934557	A	0.9542	-2.088	0.03676
1	rs228716	7936272	C	1.013	0.7325	0.4639
1	rs12044460	7937656	G	1.028	0.7375	0.4608
1	rs228711	7941198	T	1.023	1.29	0.1971
1	rs228703	7944264	G	1.021	1.223	0.2212
1	rs228702	7945520	A	1.002	0.1214	0.9034
1	rs11121046	7946009	C	0.9821	-1.038	0.2993
1	rs11580517	7946161	A	1.049	1.545	0.1223
1	rs72633060	7946441	A	0.9543	-2.08	0.03749
1	rs60057745	7946819	A	0.9561	-1.998	0.04568
1	rs35982383	7949148	G	0.953	-2.142	0.03221
1	rs227166	7950239	A	1.001	0.05619	0.9552
1	rs1040396	7952404	C	0.992	-0.4492	0.6533
1	rs1040397	7952427	A	0.9888	-0.6256	0.5316
1	rs9803665	7953944	G	0.9896	-0.5977	0.55
1	rs61772669	7954033	A	1.032	1.34	0.1804
1	rs75792501	7954065	A	0.9564	-0.5751	0.5652
1	rs227147	7955089	G	1.012	0.7216	0.4705
1	rs170551	7955894	G	1.006	0.2765	0.7821
1	rs227152	7956099	G	1.007	0.3238	0.7461
1	rs227153	7956320	G	1.026	1.092	0.2747
1	rs72633070	7957532	A	1.024	1.19	0.2339
1	rs190132	7958080	G	1.006	0.2791	0.7802
1	rs227157	7958087	G	1.005	0.201	0.8407
1	rs11584201	7958247	G	0.9924	-0.4393	0.6604
1	rs58911040	7959238	A	0.8987	-1.841	0.06556
1	rs79828101	7959392	A	1.034	0.7279	0.4667
1	rs12404402	7959783	A	0.9085	-1.669	0.09504
1	rs227161	7960408	A	1.007	0.4259	0.6702
1	rs12404752	7960863	A	0.925	-1.367	0.1717
1	rs227163	7961206	G	1.003	0.1949	0.8455
1	rs12068202	7961294	G	0.9164	-1.556	0.1198
1	rs76391507	7961499	C	0.907	-1.704	0.08829
1	rs10489448	7961801	A	0.8996	-1.824	0.06812
1	rs12405361	7962027	A	0.908	-1.682	0.09259
1	rs12405385	7962157	A	0.9063	-1.714	0.08655
1	rs72633081	7964017	A	1.044	1.919	0.05501
1	rs34216262	7964070	A	0.968	-0.6527	0.514
1	rs78539762	7965947	A	0.9015	-1.792	0.07313
1	rs664673	7970075	G	1.04	2.279	0.02266
1	rs665244	7970248	A	1.049	1.474	0.1404
1	rs679563	7971078	A	1.011	0.674	0.5003
1	rs111285185	7971267	A	1.021	0.4704	0.6381
1	rs680522	7971301	A	1.012	0.7025	0.4824
1	rs1776354	7972201	G	0.9932	-0.4049	0.6856
1	rs585672	7973170	G	1.049	2.658	0.007852
1	rs106968	7974544	G	0.9375	-1.137	0.2556
1	rs114476705	7974549	A	1.023	0.2466	0.8052
1	rs161803	7975789	G	0.9449	-1.01	0.3124
1	rs72633088	7977640	C	1.067	1.713	0.08679
1	rs226479	7978402	G	0.9182	-1.439	0.1501
1	rs161824	7978722	A	0.9068	-1.661	0.09662
1	rs161825	7979574	A	0.9302	-1.221	0.2221
1	rs161826	7980338	G	0.923	-1.389	0.1647
1	rs9658041	7980861	A	0.9059	-1.541	0.1232
1	rs161827	7982034	G	0.9226	-1.372	0.17
1	rs11121054	7982519	T	0.895	-1.844	0.06514
1	rs140794694	7983328	A	1.133	1.374	0.1693
1	rs76198826	7983452	A	1.044	1.389	0.1649
1	rs72633090	7984032	G	0.8633	-1.497	0.1344
1	rs9658012	7989022	A	0.9313	-3.003	0.002676
1	rs161822	7989139	G	0.9131	-1.532	0.1256
1	rs2453021	7989566	A	0.9875	-0.7117	0.4767
1	rs226485	7989698	G	0.9132	-1.53	0.1261
1	rs9657998	7991136	G	0.9476	-1.142	0.2533
1	rs2472862	7991203	A	0.9936	-0.3765	0.7066
1	rs863171	7992615	A	0.9933	-0.3952	0.6927
1	rs226478	7996634	A	1.057	3.122	0.001793
1	rs2300428	7996894	G	0.9897	-0.6114	0.541
1	rs7545687	7997183	A	0.9393	-2.646	0.008149
1	rs226476	7998963	A	1.009	0.2101	0.8336
1	rs161811	7999602	A	0.911	-1.565	0.1176
1	rs161810	8000797	G	0.9237	-1.35	0.177
1	rs519546	8001466	C	0.9208	-1.424	0.1544
1	rs519548	8001467	A	0.8349	-3.051	0.002279
1	rs17229038	8003009	A	1.014	0.31	0.7566
1	rs10864320	8003064	A	0.8862	-1.56	0.1188
1	rs1546846	8004259	A	0.9917	-0.4891	0.6248
1	rs9434948	8004963	C	0.9897	-0.6033	0.5463
1	rs76648881	8007595	G	1.067	1.273	0.2031
1	rs226473	8008968	A	1.052	2.855	0.004297
1	rs226474	8009763	A	0.9847	-0.9076	0.3641
1	rs75766272	8009985	A	0.9595	-0.7616	0.4463
1	rs35143427	8010647	C	1.001	0.008317	0.9934
1	rs12022570	8011800	G	0.8848	-1.572	0.1159
1	rs225115	8014448	G	0.9934	-0.3875	0.6984
1	rs72633102	8015050	A	1.056	1.448	0.1475
1	rs161799	8015560	G	1.046	2.542	0.01103
1	rs79866090	8016072	A	0.9564	-0.6271	0.5306
1	rs559597	8017529	A	1.051	1.65	0.09885
1	rs226249	8021778	A	0.9832	-0.9864	0.3239
1	rs226250	8022171	A	1.046	2.61	0.009048
1	rs3766606	8022197	A	0.9457	-2.358	0.01837
1	rs4908488	8024592	G	0.9777	-0.9896	0.3224
1	rs226251	8024690	A	0.9835	-0.969	0.3326
1	rs226253	8027706	A	0.9828	-1.012	0.3117
1	rs34124834	8028930	C	0.9399	-2.616	0.008885
1	rs41278958	8029126	G	1.019	0.219	0.8266
1	rs41278962	8029319	G	1.034	0.914	0.3607
1	rs2641116	8029494	C	0.946	-2.364	0.0181
1	rs6703670	8030856	A	0.9905	-0.2514	0.8015
1	rs71653620	8031125	A	1.105	1.097	0.2725
1	rs72634212	8032227	G	1.04	1.058	0.2901
1	rs116458427	8033155	A	0.9538	-1.053	0.2922
1	rs226242	8033468	G	0.9871	-0.753	0.4514
1	rs161809	8035271	C	1.044	2.515	0.01189
1	rs225092	8036075	G	0.9876	-0.7247	0.4686
1	rs161807	8037496	A	1.044	2.498	0.01249
1	rs172811	8039949	A	0.9884	-0.6788	0.4972
1	rs77604501	8040649	A	1.053	1.008	0.3137
1	rs67717282	8041290	A	0.9427	-2.518	0.01179
1	rs226258	8041352	C	1.042	2.416	0.01568
1	rs72634217	8042407	A	1.041	1.072	0.2836
1	rs161802	8042826	A	0.945	-2.439	0.01475
1	rs225119	8044361	A	0.9906	-0.5509	0.5817
1	rs498594	8046347	A	1.043	2.446	0.01445
1	rs225120	8046378	A	0.9439	-2.487	0.0129
1	rs12727642	8046672	A	0.9436	-2.474	0.01335
1	rs670522	8046834	A	1.042	2.398	0.0165
1	rs17367289	8053135	G	0.9459	-2.39	0.01683
1	rs72634219	8053665	A	1.043	2.474	0.01337
1	rs11585541	8054293	A	1.04	2.269	0.02327
1	rs72634221	8054913	G	1.042	2.411	0.01592
1	rs426561	8057254	A	0.9958	-0.2168	0.8283
1	rs12087103	8057447	A	1.044	2.506	0.01222
1	rs55662800	8058177	G	1.043	2.436	0.01486
1	rs115134798	8058879	C	0.9937	-0.164	0.8697
1	rs11801326	8062388	A	1.044	2.508	0.01215
1	rs12088110	8063528	A	1.044	2.512	0.01199
1	rs72634228	8064578	G	1.042	2.386	0.01702
1	rs225100	8066914	A	0.9879	-0.7071	0.4795
1	rs9756	8072466	A	1.042	2.375	0.01755
1	rs41278968	8072735	G	1.018	0.268	0.7887
1	rs397349	8074872	C	0.9436	-2.513	0.01198
1	rs370812	8075894	G	0.9856	-0.8426	0.3995
1	rs2294889	8075934	G	0.9441	-2.459	0.01395
1	rs6704330	8076085	A	1.043	2.445	0.01448
1	rs400736	8078309	A	0.9807	-1.136	0.2559
1	rs12735338	8078569	G	0.9448	-2.426	0.01528
1	rs10489450	8079301	A	0.9451	-2.415	0.01575
1	rs442862	8079494	A	0.9876	-0.7241	0.469
1	rs371452	8084051	G	0.9875	-0.7328	0.4637
1	rs4274087	8084213	A	1.044	2.496	0.01255
1	rs28624	8084355	C	0.9458	-2.407	0.01609
1	rs408320	8085328	A	0.9901	-0.5777	0.5635
1	rs114623662	8088896	A	0.995	-0.0496	0.9604
1	rs79134628	8092275	T	1.02	0.5132	0.6078
1	rs72634234	8093432	G	1.04	2.282	0.02248
1	rs225129	8094164	A	0.9913	-0.5057	0.6131
1	rs7513370	8094268	A	1.037	2.151	0.03151
1	rs11121070	8094854	A	1.047	2.682	0.007318
1	rs225131	8095486	G	0.9499	-2.233	0.02552
1	rs225132	8095500	C	0.9506	-2.204	0.02749
1	rs7522911	8097145	A	0.9467	-2.347	0.01891
1	rs225133	8098462	A	1.038	2.177	0.02947
1	rs225134	8098730	A	0.9896	-0.6031	0.5464
1	rs115818865	8099171	T	1.005	0.1063	0.9153
1	rs6577459	8100173	A	0.9477	-2.303	0.02127
1	rs1883679	8100451	C	0.9492	-2.24	0.0251
1	rs79548609	8100670	G	1.032	0.3681	0.7128
1	rs2050198	8111839	C	0.9474	-2.316	0.02058
1	rs55911823	8115442	A	0.9679	-0.8037	0.4215
1	rs4908724	8119251	A	0.9485	-2.265	0.02351
1	rs74441036	8119397	G	1.069	1.965	0.04939
1	rs225103	8119714	A	1.037	2.149	0.03167
1	rs225109	8123062	A	0.9898	-0.5882	0.5564
1	rs225110	8123684	A	0.9903	-0.5636	0.5731
1	rs74473766	8127434	A	0.8674	-1.585	0.1129
1	rs12748993	8129507	G	0.9473	-2.322	0.02026
1	rs6682378	8131757	A	1.039	2.211	0.02703
1	rs12730860	8132462	G	0.9471	-2.331	0.01973
1	rs7539255	8133352	G	0.9491	-2.24	0.02511
1	rs115500041	8136453	A	1.088	0.9096	0.363
1	rs55755756	8139631	A	1.015	0.3457	0.7296
1	rs72634253	8140693	A	1.017	0.7013	0.4831
1	rs12758337	8145294	A	1.003	0.1867	0.8519
1	rs72634255	8146619	A	1.019	0.3566	0.7214
1	rs200448367	8149315	G	1.063	1.789	0.07366
1	rs55634431	8149549	A	1.003	0.1729	0.8627
1	rs79146474	8149700	A	1.011	0.1676	0.8669
1	rs72634257	8149779	A	1.017	0.3867	0.6989
1	rs72634258	8150638	G	0.9417	-2.564	0.01033
1	rs77573893	8151340	A	0.9743	-0.4549	0.6492
1	rs6668846	8152102	G	0.9386	-2.786	0.005331
1	rs80038548	8152656	G	1.004	0.1012	0.9194
1	rs72634262	8152879	A	1.029	1.65	0.09899
1	rs116464413	8153607	A	1.008	0.09372	0.9253
1	rs10864326	8154289	A	1.028	1.625	0.1041
1	rs10864327	8154547	A	1.028	1.635	0.102
1	rs114601387	8160655	G	1.065	1.452	0.1466
1	rs4908727	8163122	A	0.9417	-2.642	0.008252
1	rs12067391	8163858	C	0.9424	-2.611	0.00904
1	rs6697457	8164403	A	1.03	1.758	0.07878
1	rs111246111	8164797	C	1.075	1.782	0.07475
1	rs4573544	8165247	A	1.008	0.4271	0.6693
1	rs13374405	8165400	G	1.028	1.596	0.1105
1	rs7545745	8165667	A	0.9416	-2.652	0.008002
1	rs7553544	8165719	A	1.007	0.3729	0.7092
1	rs79778556	8165745	A	1.016	0.5857	0.558
1	rs6703955	8165975	C	0.9448	-2.503	0.01231
1	rs115822521	8167180	A	0.9608	-0.9873	0.3235
1	rs75569374	8168163	A	0.8199	-1.431	0.1526
1	rs10864330	8168564	A	1.007	0.375	0.7077
1	rs11121090	8168634	A	1.007	0.4147	0.6783
1	rs4601608	8168808	G	1.007	0.3965	0.6917
1	rs4325151	8168917	T	0.9426	-2.599	0.009353
1	rs12138545	8170654	A	1.029	1.679	0.09308
1	rs7524424	8173369	G	0.9412	-2.653	0.007974
1	rs4268374	8174083	C	0.9404	-2.692	0.007102
1	rs4418631	8174197	A	1.008	0.4502	0.6526
1	rs11585109	8175947	A	1.029	1.665	0.09601
1	rs61772739	8175993	A	1.027	0.7821	0.4341
1	rs11581227	8176194	A	1.025	1.463	0.1434
1	rs12134193	8176626	A	1.022	0.8024	0.4223
1	rs12124756	8177028	G	1.026	1.516	0.1295
1	rs7537362	8177564	A	0.9389	-2.769	0.005616
1	rs34617986	8177565	A	1.01	0.5508	0.5818
1	rs7514098	8177632	A	0.9402	-2.703	0.006876
1	rs7551900	8178526	C	1.006	0.3223	0.7472
1	rs7540528	8178624	A	1.008	0.4744	0.6352
1	rs9434991	8178708	G	0.9383	-2.792	0.005245
1	rs9434992	8179392	A	0.9392	-2.747	0.00602
1	rs7523227	8180097	A	0.9382	-2.794	0.00521
1	rs9651154	8180124	A	1.009	0.4988	0.6179
1	rs7523335	8180210	A	0.9387	-2.775	0.005525
1	rs2045248	8181060	A	1.028	1.635	0.1021
1	rs12711516	8181227	G	1.004	0.2471	0.8049
1	rs11582641	8181466	G	1.007	0.09626	0.9233
1	rs4908731	8181599	A	1.031	1.777	0.07554
1	rs6577466	8182535	C	1.028	1.639	0.1012
1	rs4908734	8185643	G	1.027	1.585	0.1129
1	rs35223180	8185902	A	0.9321	-3.03	0.002445
1	rs9434608	8185985	G	0.9673	-1.747	0.08057
1	rs56296862	8186775	A	0.9726	-0.4468	0.655
1	rs61774165	8186839	A	0.961	-1.997	0.0458
1	rs4908736	8187211	G	1.029	1.122	0.2617
1	rs4908737	8187300	A	0.9989	-0.06198	0.9506
1	rs9435005	8188173	G	1.033	0.7939	0.4273
1	rs9435006	8188623	A	0.9997	-0.01683	0.9866
1	rs61774166	8188694	C	1.006	0.2017	0.8401
1	rs9435007	8188997	A	0.999	-0.05579	0.9555
1	rs7527904	8189854	A	1.002	0.1332	0.894
1	rs12736361	8191204	A	1.009	0.5392	0.5897
1	rs12136685	8191792	C	1.011	0.6444	0.5193
1	rs12133365	8191820	A	1.011	0.6367	0.5243
1	rs12144409	8191889	G	1.011	0.6063	0.5443
1	rs11121104	8191998	A	1.027	1.566	0.1175
1	rs11121105	8192095	A	1.01	0.5525	0.5806
1	rs7534867	8192626	A	1.013	0.7604	0.447
1	rs12566369	8192925	A	1.011	0.6262	0.5312
1	rs1542387	8193294	G	1.002	0.09573	0.9237
1	rs6677033	8193432	G	1.02	1.137	0.2557
1	rs6577470	8193584	G	1.014	0.7803	0.4352
1	rs6577471	8193791	A	1.014	0.7789	0.436
1	rs7531634	8193868	G	1.02	1.15	0.25
1	rs114605563	8194500	A	1.097	1.56	0.1188
1	rs9435013	8195020	C	1.014	0.7833	0.4334
1	rs7529511	8195226	A	1.014	0.7829	0.4337
1	rs10746477	8195724	A	1.019	0.9871	0.3236
1	rs9434615	8196065	A	1.172	2.451	0.01423
1	rs7542367	8199263	G	1.03	1.177	0.2391
1	rs9434618	8200578	A	1.012	0.2912	0.7709
1	rs6701300	8200690	G	0.9922	-0.459	0.6463
1	rs78924983	8204596	A	1.029	0.7964	0.4258
1	rs2100516	8214803	C	0.9889	-0.6267	0.5309
1	rs7524007	8218206	A	0.9884	-0.6204	0.535
1	rs11587140	8260834	G	0.9968	-0.1589	0.8737
1	rs11121129	8268095	A	0.9886	-0.6002	0.5484
1	rs11589993	8284497	A	1.007	0.3447	0.7304
1	rs423909	8285186	C	1.021	1.108	0.2678
1	rs11121152	8357221	G	1.04	2.065	0.03896
1	rs12711517	8394236	A	1.029	1.685	0.09205
1	rs2252865	8422676	A	1.01	0.5644	0.5725
1	rs10779702	8423510	A	1.01	0.5711	0.5679
1	rs894875	8432136	G	1.006	0.358	0.7203
1	rs6678140	8436802	G	1.005	0.2616	0.7936
1	rs2708633	8439625	C	1.006	0.3465	0.729
1	rs3765971	8445360	G	1.005	0.2652	0.7909
1	rs301795	8467353	A	1.004	0.2397	0.8105
1	rs301789	8469337	G	1.004	0.2295	0.8185
1	rs301798	8488565	G	1.005	0.2953	0.7677
1	rs172531	8495590	G	1.004	0.205	0.8376
1	rs301801	8495945	G	1.004	0.2194	0.8263
1	rs17032907	9010405	A	0.9779	-0.9568	0.3387
1	rs17032942	9044562	G	0.9781	-0.7845	0.4328
1	rs7555782	9160577	G	1.035	0.9033	0.3664
1	rs1705299	9177317	A	0.9932	-0.3757	0.7071
1	rs10864390	9182914	G	0.9913	-0.4863	0.6268
1	rs17393144	9210262	A	0.9972	-0.1523	0.8789
1	rs11802925	9228624	G	1.023	0.7182	0.4726
1	rs6577559	9238095	A	0.9971	-0.1118	0.911
1	rs2032539	9269719	A	1.022	1.218	0.2233
1	rs9435136	9271210	A	1.023	1.302	0.1929
1	rs1009940	9278142	G	1.021	1.197	0.2312
1	rs9442562	9367908	A	0.9891	-0.6318	0.5275
1	rs1294054	9370383	A	0.9738	-0.6019	0.5472
1	rs9726646	9375309	A	1.045	2.591	0.009579
1	rs926247	9394008	A	0.9886	-0.6086	0.5428
1	rs4073710	9655795	A	1.018	0.7989	0.4244
1	rs4240910	9750457	G	1.011	0.6244	0.5323
1	rs4601595	9750826	A	1.003	0.159	0.8737
1	rs148584143	9790659	G	1.024	0.2611	0.794
1	rs1619083	9881112	A	0.9792	-0.5216	0.6019
1	rs10492972	10353112	G	0.9834	-0.9208	0.3572
1	rs2506878	10566095	C	0.9658	-1.587	0.1126
1	rs2480775	10606996	C	0.9648	-1.616	0.106
1	rs41274482	10659338	C	1.084	1.255	0.2094
1	rs284301	10694125	A	0.9571	-1.761	0.07829
1	rs4845840	10732378	A	0.9747	-0.5716	0.5676
1	rs284233	10777260	A	0.9925	-0.2577	0.7966
1	rs284254	10786314	G	0.9884	-0.3739	0.7085
1	rs718047	10858746	C	0.985	-0.6511	0.515
1	rs1281013	11009679	A	1.057	1.268	0.2048
1	rs2072996	11578973	G	0.9957	-0.1765	0.8599
1	rs4846033	11788564	A	0.9464	-0.6972	0.4857
1	rs2274976	11850927	A	1.066	1.569	0.1166
1	rs13306556	11852110	A	1.049	1.704	0.08841
1	rs1476413	11852300	A	1.004	0.2259	0.8213
1	rs1801131	11854476	C	1.021	1.166	0.2437
1	rs1994798	11854755	G	1.016	0.9212	0.357
1	rs17421462	11856847	A	1.001	0.01941	0.9845
1	rs17421511	11857788	A	0.97	-1.359	0.1741
1	rs4846052	11857951	A	1.013	0.7411	0.4586
1	rs17037388	11858036	G	1.059	2.447	0.0144
1	rs11121832	11860120	A	0.9785	-1.11	0.2668
1	rs17037396	11862047	A	1.049	1.726	0.08435
1	rs17037397	11862163	A	1.061	1.469	0.1418
1	rs9651118	11862214	G	0.9925	-0.3641	0.7157
1	rs17367504	11862778	G	1.067	2.758	0.00582
1	rs2066470	11863057	A	1.055	1.906	0.05668
1	rs13306561	11865804	G	1.055	2.277	0.02278
1	rs13306560	11866183	A	1.092	2.322	0.02023
1	rs3737964	11867044	A	0.9776	-1.178	0.2388
1	rs17037425	11870383	A	1.068	2.671	0.007553
1	rs12567136	11883731	A	1.062	2.562	0.0104
1	rs7554327	11937404	A	0.9798	-1.204	0.2286
1	rs1999594	11959216	A	0.9872	-0.7601	0.4472
1	rs2639453	11982544	A	0.9764	-1.185	0.236
1	rs6682554	11986621	A	0.9959	-0.2429	0.8081
1	rs2273289	12018290	G	1.022	0.9051	0.3654
1	rs1474868	12044164	A	1.001	0.044	0.9649
1	rs6675934	12052405	G	0.9928	-0.3184	0.7501
1	rs4427416	12115691	G	1.021	1.16	0.2461
1	rs2230625	12186058	G	1.074	1.151	0.2496
1	rs976881	12233754	A	1.029	1.595	0.1108
1	rs5746051	12261972	G	0.9993	-0.03079	0.9754
1	rs12045736	12654035	G	0.9956	-0.2621	0.7933
1	rs13376289	12661179	A	1.016	0.7033	0.4819
1	rs4846127	12663774	G	0.9969	-0.183	0.8548
1	rs4846128	12670396	G	1.005	0.2792	0.7801
1	rs6679088	12674271	C	1.002	0.09366	0.9254
1	rs3010928	12678741	A	1.005	0.2283	0.8194
1	rs4845911	12693125	A	1.018	0.9523	0.3409
1	rs41269791	13942435	G	0.979	-0.3865	0.6991
1	rs2495051	14048199	G	0.9616	-2.046	0.04078
1	rs1203630	14067851	A	0.9563	-2.33	0.0198
1	rs17350795	14105639	A	1.086	1.303	0.1926
1	rs56057569	14105922	A	1.042	0.7445	0.4566
1	rs61747664	14106330	A	1.088	1.328	0.1843
1	rs61747665	14108988	G	1.081	1.229	0.219
1	rs7537478	14192950	A	0.9654	-1.543	0.1227
1	rs12118400	14290847	G	1.012	0.5797	0.5621
1	rs12728009	14313274	G	1.01	0.4156	0.6777
1	rs12738601	14319717	A	1.013	0.519	0.6037
1	rs6691183	14320651	A	1.012	0.4998	0.6172
1	rs6693784	14320863	A	1.012	0.5025	0.6153
1	rs10927982	14322119	A	1.013	0.5428	0.5872
1	rs12743327	14322324	G	1.012	0.5066	0.6125
1	rs12129723	14331940	G	0.9803	-1.175	0.2399
1	rs6429821	14341157	G	1.013	0.6098	0.542
1	rs1983608	14344564	G	0.9629	-2.105	0.03531
1	rs4579751	14354311	A	1.028	1.157	0.2473
1	rs12754997	14395050	A	0.9858	-0.276	0.7825
1	rs2157565	14444425	G	0.9407	-2.477	0.01324
1	rs12068349	14670045	A	1.077	1.719	0.08566
1	rs10803271	14700829	A	0.9899	-0.4609	0.6449
1	rs4661493	14761482	A	0.9835	-0.5625	0.5738
1	rs619719	14907214	G	1.003	0.1277	0.8984
1	rs3845589	15125843	C	0.9952	-0.1447	0.8849
1	rs10803338	15330300	A	1.006	0.301	0.7634
1	rs6681053	15334782	G	0.9599	-1.573	0.1158
1	rs7554543	15337966	A	1.011	0.4801	0.6311
1	rs4661327	15548673	A	0.9607	-1.602	0.1092
1	rs7545204	15681389	G	0.9742	-1.533	0.1252
1	rs12562864	15728139	A	0.9908	-0.4698	0.6385
1	rs2271545	16095316	G	0.9943	-0.3078	0.7583
1	rs11576404	16110815	A	1.003	0.1721	0.8634
1	rs904910	16200163	G	1.014	0.7408	0.4588
1	rs1763601	16340460	C	0.9595	-2.394	0.01667
1	rs732286	16344360	A	0.9581	-2.478	0.0132
1	rs945416	16344402	G	0.9607	-2.32	0.02031
1	rs1805152	16356501	G	0.9677	-1.922	0.05461
1	rs945403	16374330	A	0.9132	-2.462	0.01381
1	rs34192549	16464489	A	1.005	0.07563	0.9397
1	rs2076604	17318065	G	0.9495	-2.391	0.01682
1	rs11203280	17342783	A	0.9609	-2.22	0.02642
1	rs12026071	17560646	G	0.9724	-1.322	0.1861
1	rs2293916	17597655	A	0.9479	-1.994	0.04611
1	rs4595409	17597721	G	0.9813	-0.9706	0.3318
1	rs75197044	17598575	G	1.029	0.854	0.3931
1	rs16824705	17598684	G	0.9781	-0.7795	0.4357
1	rs2977293	17599444	A	0.9939	-0.3022	0.7625
1	rs74705609	17599467	A	0.9449	-1.48	0.1388
1	rs12037653	17600317	A	1.017	0.9782	0.328
1	rs2977296	17600469	A	1.01	0.5256	0.5992
1	rs11203346	17600822	G	0.9961	-0.1715	0.8638
1	rs3003434	17602191	G	0.9989	-0.05333	0.9575
1	rs3003435	17602386	T	1.025	1.072	0.2836
1	rs80012763	17603436	G	0.9481	-1.396	0.1628
1	rs72646785	17603472	A	0.9954	-0.2005	0.8411
1	rs72646786	17604437	A	0.974	-1.064	0.2875
1	rs3753375	17605547	G	1	0.01742	0.9861
1	rs11585118	17605774	A	0.9861	-0.605	0.5452
1	rs11585119	17605792	A	0.9868	-0.5748	0.5654
1	rs114580042	17606189	A	0.9783	-0.3003	0.764
1	rs3003438	17606560	A	1.024	1.064	0.2872
1	rs2272630	17607068	G	0.9979	-0.1184	0.9057
1	rs11584287	17607501	C	0.9843	-0.6871	0.492
1	rs34826223	17607656	G	1.119	0.8737	0.3823
1	rs12037558	17608353	A	1.012	0.6944	0.4874
1	rs3003440	17608680	A	1.005	0.2365	0.8131
1	rs115548670	17608954	A	0.9396	-0.8294	0.4069
1	rs16824888	17609745	A	0.9531	-1.251	0.2108
1	rs72646789	17610030	A	0.986	-0.6086	0.5428
1	rs59877223	17610156	A	0.9878	-0.5508	0.5818
1	rs12135399	17610300	A	1.018	0.438	0.6614
1	rs2977301	17610602	A	0.9743	-1.498	0.1341
1	rs3750304	17610899	G	0.9764	-1.184	0.2363
1	rs2977302	17610998	A	1.024	1.076	0.2818
1	rs72646792	17611209	G	0.9744	-1.284	0.199
1	rs6684387	17611519	A	0.9844	-0.6781	0.4977
1	rs2977303	17611548	A	0.986	-0.6094	0.5423
1	rs2977304	17611615	A	0.9856	-0.6283	0.5298
1	rs3003444	17613066	G	1.004	0.2287	0.8191
1	rs113593167	17613355	A	0.9756	-1.067	0.2859
1	rs2977305	17613737	T	0.9866	-0.5842	0.5591
1	rs377594043	17614492	A	0.9821	-0.8342	0.4042
1	rs3123529	17615359	A	1.025	1.098	0.2722
1	rs115353201	17615382	A	1.018	0.2729	0.7849
1	rs114195833	17615542	G	1.005	0.1486	0.8818
1	rs735280	17616184	G	0.9974	-0.1168	0.907
1	rs11587669	17616259	A	0.9686	-1.381	0.1672
1	rs74061529	17616369	A	0.9628	-0.968	0.3331
1	rs11588418	17616445	G	0.9683	-1.399	0.1619
1	rs72633804	17617024	G	0.974	-1.13	0.2585
1	rs2501776	17619279	G	0.9618	-1.874	0.06089
1	rs12410265	17620061	A	0.9847	-0.7119	0.4765
1	rs74061532	17620261	A	0.9456	-1.479	0.1391
1	rs114437218	17620391	A	0.8046	-1.225	0.2207
1	rs2501777	17620851	A	1.025	0.607	0.5438
1	rs11811933	17621327	G	0.9903	-0.4559	0.6485
1	rs7417622	17621758	A	1.016	0.9326	0.351
1	rs7552802	17622148	G	0.9672	-1.931	0.05348
1	rs7548900	17622654	A	0.9655	-2.028	0.04257
1	rs7542629	17622897	A	0.9857	-0.6655	0.5057
1	rs72633812	17623140	G	0.9725	-1.196	0.2319
1	rs7411021	17624839	A	1.069	1.998	0.04571
1	rs12048953	17624849	A	0.6255	-1.409	0.1588
1	rs6657142	17624924	A	0.9636	-2.144	0.03204
1	rs11801319	17625116	G	0.9892	-0.5084	0.6112
1	rs6586516	17625531	A	1.017	1.009	0.3129
1	rs2501778	17627411	G	1.015	0.866	0.3865
1	rs2501779	17627622	G	1.015	0.8684	0.3852
1	rs6688265	17627780	A	0.9847	-0.7155	0.4743
1	rs9435764	17627844	A	1.016	0.9364	0.3491
1	rs2501781	17628964	A	1.015	0.8786	0.3796
1	rs2477141	17629045	G	1.018	1.054	0.2918
1	rs2501782	17629530	A	1.015	0.8404	0.4007
1	rs2501783	17629980	G	0.9952	-0.2749	0.7834
1	rs6664258	17630115	A	1.015	0.8527	0.3938
1	rs2501784	17630193	A	1.013	0.7601	0.4472
1	rs2477138	17630305	C	1.017	0.9561	0.339
1	rs2501786	17630372	G	1.015	0.8828	0.3774
1	rs2477137	17630605	A	1.04	1.79	0.0734
1	rs2501787	17630727	A	1.015	0.8804	0.3787
1	rs72633823	17630779	A	0.9707	-1.27	0.2042
1	rs12401287	17630838	G	0.983	-0.7962	0.4259
1	rs877551	17631353	A	1.015	0.8672	0.3858
1	rs79907974	17631406	G	1.021	0.3958	0.6922
1	rs877553	17631445	A	1.017	0.9976	0.3185
1	rs34051324	17631810	G	0.9598	-2.371	0.01774
1	rs78138254	17631911	A	1.008	0.2279	0.8197
1	rs112208664	17632010	A	0.9715	-1.239	0.2155
1	rs72633828	17632251	A	0.9722	-1.205	0.2281
1	rs74058715	17632345	A	0.9405	-1.618	0.1056
1	rs1886303	17632382	A	1.016	0.8973	0.3696
1	rs11579504	17633246	G	0.9884	-0.5437	0.5867
1	rs2501795	17633499	G	0.9727	-1.189	0.2344
1	rs2501799	17635072	A	0.8829	-1.296	0.1951
1	rs2501800	17635237	A	0.8675	-1.552	0.1207
1	rs12569317	17636288	A	0.9933	-0.3125	0.7546
1	rs4920591	17636860	A	0.9885	-0.6592	0.5098
1	rs35943476	17640368	G	1.062	1.082	0.2794
1	rs115109055	17640731	A	1.056	0.9218	0.3566
1	rs2501806	17640784	A	1.012	0.3034	0.7616
1	rs2501807	17641259	C	0.9541	-1.121	0.2624
1	rs2501808	17641436	A	0.954	-0.97	0.332
1	rs1886300	17641684	G	0.9954	-0.2607	0.7943
1	rs76286252	17642129	A	1.063	1.094	0.274
1	rs6673715	17643572	C	0.9789	-0.727	0.4672
1	rs34298414	17643777	A	0.9884	-0.6812	0.4957
1	rs77074876	17645082	G	0.9487	-1.1	0.2715
1	rs2147333	17646526	G	0.9791	-0.7198	0.4716
1	rs2147332	17646694	G	0.9648	-1.222	0.2217
1	rs4920592	17647920	G	0.9878	-0.7136	0.4755
1	rs115457674	17647986	A	1.064	1.22	0.2224
1	rs10888018	17649358	G	0.9919	-0.4484	0.6539
1	rs10888020	17649614	G	0.9841	-0.9323	0.3512
1	rs11203359	17650619	G	0.987	-0.7609	0.4467
1	rs12030939	17650818	G	0.9875	-0.7339	0.463
1	rs6692262	17651230	G	0.9829	-0.5857	0.5581
1	rs11203360	17651694	G	0.9862	-0.8088	0.4186
1	rs4920594	17651926	A	0.9861	-0.8148	0.4152
1	rs1924552	17653189	A	0.9866	-0.7866	0.4315
1	rs1204894	17653954	T	0.9927	-0.4015	0.688
1	rs72633848	17654375	G	0.9896	-0.4996	0.6173
1	rs1748041	17655407	G	0.9859	-0.7632	0.4454
1	rs11203365	17656496	C	0.9864	-0.7947	0.4268
1	rs12035959	17656635	A	0.9859	-0.8247	0.4096
1	rs12034419	17656766	G	0.9866	-0.7867	0.4315
1	rs1635598	17657321	A	1.006	0.1426	0.8866
1	rs11203366	17657534	G	0.9862	-0.813	0.4162
1	rs11203367	17657616	A	0.9865	-0.789	0.4301
1	rs35809798	17657986	A	0.9852	-0.8711	0.3837
1	rs12033604	17658697	C	0.9869	-0.7656	0.4439
1	rs4506507	17659176	A	0.9903	-0.5705	0.5683
1	rs1748036	17659288	A	1.01	0.2581	0.7963
1	rs71644036	17659386	A	1.057	0.9806	0.3268
1	rs1635597	17659556	A	0.9938	-0.3427	0.7318
1	rs78540609	17660352	A	0.9962	-0.05247	0.9582
1	rs34309058	17660468	A	1.067	0.9905	0.3219
1	rs874881	17660499	C	0.9903	-0.5739	0.5661
1	rs57744451	17660601	G	0.995	-0.1335	0.8938
1	rs1548323	17660697	A	0.9866	-0.7867	0.4315
1	rs1555658	17661128	A	0.9937	-0.3489	0.7272
1	rs1635594	17661805	A	0.9843	-0.8498	0.3954
1	rs1748035	17661996	A	0.9933	-0.3681	0.7128
1	rs1748034	17662541	A	0.995	-0.2737	0.7843
1	rs1748032	17662804	G	0.9969	-0.1729	0.8628
1	rs1748031	17662907	T	0.988	-0.6725	0.5013
1	rs78167936	17663203	A	0.9123	-0.8116	0.417
1	rs1748030	17663291	G	0.9923	-0.4261	0.6701
1	rs1635592	17663407	A	0.9927	-0.4054	0.6852
1	rs1635591	17663630	A	0.9931	-0.379	0.7047
1	rs1635586	17664770	A	0.9941	-0.3271	0.7436
1	rs1635583	17665003	G	0.9926	-0.41	0.6818
1	rs2477152	17665064	G	0.9925	-0.4154	0.6778
1	rs1635581	17665175	G	0.9944	-0.3095	0.7569
1	rs1635580	17665293	A	0.9934	-0.3636	0.7161
1	rs1635579	17665401	G	0.9938	-0.3408	0.7332
1	rs72637416	17665527	C	0.9697	-0.4073	0.6838
1	rs35489932	17665664	C	1.118	2.116	0.03431
1	rs942460	17665685	C	1.009	0.2525	0.8007
1	rs16825533	17665881	G	0.9939	-0.1647	0.8692
1	rs35442836	17666004	C	1.058	1.003	0.3159
1	rs1635578	17666095	A	0.9922	-0.4292	0.6678
1	rs11203368	17666508	G	0.9821	-1.045	0.2962
1	rs1748023	17666584	G	1.012	0.3192	0.7496
1	rs1748022	17666714	A	0.9823	-0.6286	0.5296
1	rs34965564	17666747	A	1.053	0.9192	0.358
1	rs1748021	17668270	A	0.9892	-0.5817	0.5607
1	rs35903413	17668563	A	0.9801	-0.8204	0.412
1	rs1748020	17668609	A	1.011	0.2869	0.7742
1	rs1748019	17668976	G	0.9762	-0.8491	0.3958
1	rs2301888	17672730	A	1.016	0.8808	0.3784
1	rs72637418	17672989	A	0.9606	-0.6656	0.5057
1	rs35210719	17673102	A	1.003	0.1555	0.8765
1	rs2240339	17674108	A	1.013	0.7392	0.4598
1	rs2240336	17674402	A	1.008	0.4391	0.6606
1	rs2240335	17674537	A	1.015	0.8131	0.4161
1	rs1635570	17674601	A	1.01	0.2483	0.8039
1	rs12746252	17674717	A	1.06	1.029	0.3035
1	rs1408424	17674868	A	0.9974	-0.1255	0.9001
1	rs12731545	17675012	A	1.058	0.9987	0.318
1	rs12754590	17675121	C	1.059	1.028	0.3041
1	rs3795213	17675197	A	0.9414	-1.446	0.148
1	rs35095098	17675393	A	1.053	0.9143	0.3605
1	rs71644039	17675713	C	1.053	0.9259	0.3545
1	rs2526839	17717312	C	0.9863	-0.7298	0.4655
1	rs7538876	17722363	A	0.9855	-0.8399	0.401
1	rs2883272	17773159	A	0.9879	-0.5972	0.5503
1	rs2247863	17853107	C	1.04	0.747	0.4551
1	rs1408953	17878619	G	1.031	1.615	0.1063
1	rs1193345	17913714	G	0.9736	-0.7625	0.4457
1	rs10788678	17916919	T	1.021	1.234	0.2171
1	rs869526	18000613	A	0.9972	-0.08575	0.9317
1	rs1578215	18119601	A	0.9837	-0.581	0.5612
1	rs4141983	18122009	G	0.9691	-1.719	0.08559
1	rs16830757	18124527	A	0.9786	-0.9852	0.3245
1	rs4920642	18128532	G	0.9782	-0.7733	0.4393
1	rs694214	18149510	A	0.996	-0.2326	0.8161
1	rs678648	18220786	A	1.014	0.7706	0.441
1	rs566599	18221883	A	1.013	0.7292	0.4659
1	rs673567	18278257	G	0.9614	-2.163	0.03057
1	rs12076097	18489319	G	1.053	1.474	0.1404
1	rs10492995	18707373	C	0.9651	-1.197	0.2312
1	rs6658976	18843432	A	1.047	1.604	0.1087
1	rs16862061	18877477	A	0.981	-0.9383	0.3481
1	rs2282701	19025822	A	0.9618	-1.13	0.2586
1	rs7413291	19112850	A	0.9735	-0.8018	0.4227
1	rs12121587	19148491	A	0.9759	-1.043	0.2969
1	rs6699706	19326813	C	0.9656	-1.3	0.1937
1	rs7529889	19333583	G	0.9937	-0.3728	0.7093
1	rs10916867	19391177	A	0.9917	-0.3571	0.721
1	rs16862514	19407771	A	0.9233	-1.51	0.131
1	rs35466973	19451176	A	0.9637	-0.4052	0.6854
1	rs16862578	19499560	G	1.004	0.171	0.8642
1	rs10158092	19537755	A	0.9408	-2.593	0.009507
1	rs12407355	19627876	G	0.9962	-0.2178	0.8276
1	rs191942	19691754	A	1.016	0.9086	0.3636
1	rs10799809	19727062	G	1.007	0.3829	0.7018
1	rs6668463	20018780	C	1.002	0.0915	0.9271
1	rs1883567	20020466	A	1.007	0.3191	0.7497
1	rs6699160	20025383	G	0.9931	-0.296	0.7673
1	rs41303893	20066380	A	0.9507	-0.8657	0.3867
1	rs10799838	20135822	A	1.158	7.428	1.101e-13
1	rs4655215	20137714	A	1.162	7.612	2.704e-14
1	rs12727925	20142320	A	1.131	4.024	5.728e-05
1	rs1832574	20149058	G	1.062	3.087	0.002023
1	rs10917550	20149560	A	1.046	2.33	0.01979
1	rs115097356	20150563	A	0.9198	-1.274	0.2025
1	rs12404165	20150717	A	1.068	2.655	0.007938
1	rs4655231	20150839	G	1.048	2.439	0.01473
1	rs4655232	20150998	G	1.047	2.414	0.0158
1	rs12076332	20151082	G	0.8771	-2.64	0.008294
1	rs115078050	20151089	A	0.9834	-0.2574	0.7969
1	rs12405439	20151290	A	1.056	2.811	0.004936
1	rs12405947	20151431	G	1.057	2.851	0.004364
1	rs12126837	20151939	C	1.047	2.4	0.01638
1	rs79519994	20152018	A	0.9352	-1.17	0.2419
1	rs36099588	20153381	A	1.083	2.035	0.04184
1	rs7551717	20153661	G	0.8794	-5.493	3.953e-08
1	rs115759315	20153871	A	0.9355	-1.012	0.3117
1	rs12133130	20155678	A	1.056	2.811	0.004937
1	rs7544349	20157119	G	0.8709	-2.809	0.004973
1	rs6691730	20157585	A	1.061	3.035	0.002406
1	rs74846129	20157996	A	1.012	0.109	0.9132
1	rs4509550	20158241	G	1.075	4.186	2.845e-05
1	rs2314762	20158604	C	1.059	2.941	0.003271
1	rs2872739	20159225	A	1.073	4.101	4.115e-05
1	rs116138295	20159228	G	0.9282	-1.148	0.2511
1	rs2314763	20159377	A	1.151	6.4	1.556e-10
1	rs116658285	20159504	G	1.032	0.5621	0.574
1	rs75836544	20161864	G	0.8968	-3.2	0.001374
1	rs12137268	20162742	G	0.8971	-2.801	0.0051
1	rs10753575	20163868	G	0.8188	-11.33	9.758e-30
1	rs7523442	20165971	G	0.8	-13.01	1.069e-38
1	rs4272591	20167341	A	0.8511	-8.08	6.468e-16
1	rs78004334	20170011	T	0.8988	-2.751	0.005937
1	rs6426833	20171860	G	0.7988	-13.1	3.246e-39
1	rs7532822	20171884	A	0.844	-7.822	5.207e-15
1	rs10799844	20172956	C	1.209	11.1	1.194e-28
1	rs10799845	20173036	A	1.21	11.13	9.428e-29
1	rs10917557	20173263	G	1.183	9.648	5.017e-22
1	rs77522209	20173440	A	1.159	4.587	4.496e-06
1	rs10737482	20173858	A	0.8159	-11.52	9.937e-31
1	rs10917558	20173972	A	0.8957	-3.234	0.001222
1	rs72658556	20177398	T	0.8491	-8.223	1.977e-16
1	rs79607451	20179042	A	1.141	3.601	0.0003173
1	rs111432064	20179963	A	1.14	3.574	0.0003511
1	rs9633323	20180202	A	1.195	10.19	2.266e-24
1	rs115790327	20180254	G	0.8541	-1.414	0.1573
1	rs77887317	20181095	A	1.14	3.586	0.0003353
1	rs71512951	20181165	A	1.184	2.883	0.003944
1	rs72658559	20181167	A	0.8504	-8.137	4.053e-16
1	rs76921395	20181345	A	1.141	3.604	0.000313
1	rs72658560	20181405	C	0.8509	-8.109	5.115e-16
1	rs2315057	20181412	A	0.9112	-1.373	0.1699
1	rs79118399	20182322	A	1.141	3.62	0.0002945
1	rs2315058	20182401	G	0.9115	-1.367	0.1716
1	rs6681175	20183007	A	1.093	5.228	1.711e-07
1	rs6690967	20183342	A	1.094	5.274	1.332e-07
1	rs12097713	20183413	A	0.8638	-2.001	0.04535
1	rs10917559	20184082	A	1.103	4.455	8.407e-06
1	rs17397143	20184188	C	0.8509	-8.113	4.926e-16
1	rs6694721	20184629	G	1.085	3.305	0.0009488
1	rs59530074	20185496	A	0.8249	-8.711	3.011e-18
1	rs72658565	20185692	A	0.8502	-8.155	3.498e-16
1	rs12121573	20186581	C	0.8782	-7.339	2.154e-13
1	rs76753577	20186970	G	0.9087	-1.412	0.1578
1	rs7531128	20187321	A	1.14	3.596	0.0003236
1	rs6686814	20187511	A	0.8172	-7.656	1.912e-14
1	rs60454908	20187630	A	1.146	3.719	0.0002002
1	rs17397248	20188401	A	0.8509	-8.113	4.922e-16
1	rs16823060	20188458	C	0.8788	-7.298	2.918e-13
1	rs72658568	20188656	A	0.8514	-8.08	6.454e-16
1	rs4654894	20188960	A	0.8778	-7.362	1.818e-13
1	rs4654895	20190071	A	0.8169	-7.674	1.666e-14
1	rs16823061	20190672	A	0.8174	-7.639	2.182e-14
1	rs4654897	20191436	G	0.8507	-8.116	4.801e-16
1	rs115543434	20192736	G	0.8979	-1.953	0.05079
1	rs7517912	20192876	T	0.8154	-7.736	1.025e-14
1	rs116577400	20192893	A	0.9258	-1.132	0.2576
1	rs1416819	20193622	C	0.8144	-7.365	1.776e-13
1	rs6667256	20194682	C	0.8139	-12.15	5.819e-34
1	rs79995770	20195795	A	1.167	2.138	0.03253
1	rs12401938	20197229	G	0.9227	-1.182	0.2373
1	rs114833428	20198504	G	1.28	4.347	1.38e-05
1	rs78023494	20198818	G	1.086	1.551	0.1209
1	rs7553638	20198937	G	0.8151	-12.06	1.68e-33
1	rs66474205	20200125	A	0.8173	-7.643	2.122e-14
1	rs12402778	20200691	G	0.8741	-7.553	4.263e-14
1	rs4654903	20200990	G	0.815	-12.07	1.462e-33
1	rs12122514	20201160	C	0.8744	-3.287	0.001014
1	rs6674040	20201913	A	0.8147	-12.09	1.235e-33
1	rs12403770	20202353	G	0.8745	-7.515	5.678e-14
1	rs12126369	20202455	A	0.8737	-3.273	0.001065
1	rs72658577	20202506	G	0.8515	-8.073	6.881e-16
1	rs77800249	20203387	G	1.058	0.53	0.5961
1	rs10916662	20203634	A	0.8765	-7.402	1.346e-13
1	rs55966531	20203803	G	0.8177	-7.227	4.945e-13
1	rs61771090	20205336	G	1.102	2.683	0.007303
1	rs10799591	20205418	A	0.827	-11.26	1.987e-29
1	rs11579625	20207105	G	0.8227	-2.092	0.03647
1	rs12124726	20209469	C	0.8848	-7.008	2.414e-12
1	rs12125664	20210025	A	0.8671	-3.487	0.0004882
1	rs12071403	20210460	G	0.8443	-1.852	0.06408
1	rs4654737	20211101	A	0.8857	-6.952	3.589e-12
1	rs4654738	20211233	A	0.872	-7.077	1.476e-12
1	rs7518994	20211608	A	0.8717	-7.093	1.316e-12
1	rs7541059	20211670	A	0.8672	-7.419	1.182e-13
1	rs2315059	20211792	G	0.9212	-1.226	0.2201
1	rs61771091	20212450	G	1.093	2.454	0.01412
1	rs10799592	20212747	A	0.8799	-7.366	1.764e-13
1	rs4654910	20213087	A	0.8087	-7.465	8.327e-14
1	rs10916664	20213965	A	0.8242	-11.47	1.914e-30
1	rs75341433	20214326	G	1.114	4.807	1.531e-06
1	rs12133340	20214420	A	0.8717	-3.349	0.0008101
1	rs72658580	20214692	A	0.8173	-7.196	6.197e-13
1	rs112483005	20214978	G	0.9107	-1.478	0.1395
1	rs67232356	20215385	A	1.091	2.39	0.01686
1	rs10799593	20216860	G	0.8249	-11.41	3.706e-30
1	rs79413114	20217318	A	0.9272	-1.129	0.259
1	rs61769070	20217478	A	1.097	2.556	0.01058
1	rs61769071	20217931	G	1.092	2.429	0.01515
1	rs61769072	20218236	A	1.093	2.471	0.01347
1	rs61769073	20218682	C	1.097	2.548	0.01082
1	rs111640838	20218726	A	0.871	-3.371	0.0007492
1	rs61769074	20219269	A	1.096	2.51	0.01208
1	rs76478734	20219433	A	0.8685	-4.325	1.528e-05
1	rs72658583	20219690	A	0.8193	-7.11	1.162e-12
1	rs72658584	20219758	G	0.8403	-3.663	0.0002491
1	rs74608669	20221657	A	1.097	4.303	1.682e-05
1	rs61769076	20221984	G	1.092	2.416	0.01568
1	rs56170242	20222360	A	0.8185	-7.151	8.593e-13
1	rs78183588	20223006	A	0.8947	-1.992	0.04641
1	rs113915664	20223435	A	0.8666	-3.492	0.0004803
1	rs61769077	20224152	A	1.093	2.449	0.01434
1	rs11799685	20225648	A	1.107	2.79	0.005278
1	rs79308628	20228090	A	1.12	5.007	5.524e-07
1	rs79127348	20231865	G	0.9032	-2.109	0.03496
1	rs10916668	20233086	A	0.881	-3.575	0.0003498
1	rs41264115	20233226	G	1.091	2.403	0.01624
1	rs41264117	20233405	G	1.158	6.164	7.108e-10
1	rs10916669	20234258	A	0.833	-1.974	0.04836
1	rs16823095	20235030	A	0.9236	-1.185	0.236
1	rs12403258	20235353	G	0.9219	-1.212	0.2255
1	rs61769079	20236027	G	1.093	2.445	0.01448
1	rs17401735	20236731	G	0.9058	-4.475	7.636e-06
1	rs75715674	20237348	A	0.8813	-3.562	0.0003674
1	rs113006750	20237382	C	0.8745	-3.302	0.0009599
1	rs111672567	20237603	G	0.8676	-3.469	0.0005232
1	rs10492999	20237760	G	0.8819	-3.549	0.0003863
1	rs17401847	20238466	G	0.8888	-4.611	4.014e-06
1	rs3738122	20238860	G	0.8721	-7.072	1.531e-12
1	rs61769082	20240219	A	1.094	2.477	0.01327
1	rs1111872	20240590	G	1.096	2.552	0.01072
1	rs7515743	20240615	A	0.8462	-1.845	0.06508
1	rs79880507	20241182	A	0.9372	-0.9446	0.3449
1	rs11590607	20241234	A	0.8384	-1.964	0.04958
1	rs4654756	20241578	G	0.8221	-6.968	3.218e-12
1	rs61769083	20241907	A	1.093	2.449	0.01434
1	rs72658592	20242016	A	0.8206	-7.06	1.666e-12
1	rs79569927	20242876	A	1.058	1.192	0.2334
1	rs1572783	20243147	C	1.096	4.282	1.853e-05
1	rs10916670	20243833	A	0.8521	-8.849	8.793e-19
1	rs57513643	20243910	G	0.8506	-5.366	8.05e-08
1	rs61769085	20244354	A	1.097	2.558	0.01054
1	rs2066130	20244408	G	0.8523	-8.856	8.276e-19
1	rs16823116	20244739	C	0.8499	-5.395	6.856e-08
1	rs61729970	20246876	A	0.8503	-5.374	7.717e-08
1	rs11589621	20246987	G	0.8284	-2.035	0.04181
1	rs116816676	20247305	A	1.111	1.902	0.05717
1	rs16823128	20247618	C	1.096	2.962	0.003061
1	rs78218581	20247839	A	0.874	-3.285	0.00102
1	rs72658593	20247890	G	0.8182	-7.183	6.823e-13
1	rs10916672	20248094	G	0.8575	-6.609	3.877e-11
1	rs1108975	20248361	C	0.8615	-5.58	2.405e-08
1	rs12117083	20248430	A	0.8715	-3.355	0.0007948
1	rs1108973	20248651	G	0.8614	-5.584	2.357e-08
1	rs1108974	20248709	G	0.8612	-5.59	2.275e-08
1	rs3767219	20249606	A	0.86	-5.256	1.471e-07
1	rs3767218	20249777	C	0.9728	-1.066	0.2862
1	rs2233691	20250336	G	0.9279	-4.044	5.246e-05
1	rs2233690	20250339	G	0.9315	-3.784	0.0001543
1	rs818965	20250525	G	1.063	0.7876	0.4309
1	rs2233688	20250730	G	0.9225	-2.927	0.003419
1	rs2233687	20250799	A	0.8428	-5.767	8.087e-09
1	rs3753824	20251206	A	0.8336	-5.923	3.17e-09
1	rs72658595	20251460	C	0.834	-5.839	5.263e-09
1	rs55740298	20253340	A	0.9002	-2.353	0.0186
1	rs1796915	20260536	G	1.036	1.994	0.04614
1	rs1796918	20262931	G	0.9601	-1.796	0.07245
1	rs17410800	20263901	G	1.101	4.305	1.671e-05
1	rs17410807	20264343	A	1.104	4.411	1.027e-05
1	rs4655000	20283801	G	0.9767	-1.012	0.3115
1	rs4655010	20287919	A	0.951	-2.666	0.007667
1	rs17411112	20293055	A	0.9716	-1.248	0.2121
1	rs12402317	20568807	A	0.9911	-0.3788	0.7048
1	rs12024068	20709519	A	1.041	1.713	0.08678
1	rs12049377	20715869	G	1.037	1.544	0.1225
1	rs1253795	20904858	A	1.009	0.4075	0.6837
1	rs527912	20934283	A	1.016	0.8793	0.3792
1	rs1614627	20946756	A	0.9624	-1.192	0.2331
1	rs3121680	20965942	G	0.976	-1.395	0.163
1	rs3738136	20972111	A	0.9574	-1.067	0.286
1	rs1043424	20977000	C	0.9899	-0.5291	0.5967
1	rs12025916	21002726	G	1.007	0.302	0.7627
1	rs683936	21022653	A	1.005	0.1341	0.8933
1	rs3026903	21553723	A	1.014	0.3059	0.7597
1	rs2228321	21560080	G	1.009	0.1987	0.8425
1	rs1076669	21573855	A	1.021	0.6729	0.501
1	rs4654748	21786068	A	0.9843	-0.9296	0.3526
1	rs1780324	21821757	A	0.998	-0.1184	0.9058
1	rs975000	21839690	G	1.03	1.575	0.1152
1	rs869179	21840129	A	1.017	0.9495	0.3424
1	rs829370	21933193	G	0.9677	-1.14	0.2542
1	rs829418	21943504	A	0.9498	-1.895	0.05807
1	rs2625408	21979230	G	1.021	1.172	0.2412
1	rs3767133	22020152	A	1.031	0.8892	0.3739
1	rs17457434	22020194	A	0.9534	-1.524	0.1276
1	rs3767134	22020328	G	1.031	0.8754	0.3813
1	rs10917043	22121367	C	1.017	0.5135	0.6076
1	rs10737461	22137861	G	1	0.006147	0.9951
1	rs4654986	22138198	A	1.009	0.2778	0.7812
1	rs13374837	22140348	G	1.057	2	0.04547
1	rs2010397	22141983	G	1.003	0.1313	0.8956
1	rs3767137	22160723	A	1.01	0.4934	0.6218
1	rs12025807	22276637	G	1.019	0.9479	0.3432
1	rs2473277	22361845	G	1.026	1.497	0.1345
1	rs2807364	22485843	C	1.031	0.9118	0.3619
1	rs2982282	22504272	A	0.9984	-0.04791	0.9618
1	rs2807377	22516420	A	0.9892	-0.3099	0.7567
1	rs2807345	22545138	A	1.001	0.03028	0.9758
1	rs2807343	22547679	C	1.001	0.03014	0.976
1	rs2744741	22565371	A	1.017	0.9677	0.3332
1	rs2807339	22578063	A	0.988	-0.6264	0.531
1	rs2744759	22579798	C	1.005	0.3084	0.7578
1	rs2744697	22583655	A	0.9805	-0.6015	0.5475
1	rs6426746	22629057	A	1.006	0.2705	0.7868
1	rs10917214	22652501	A	0.9934	-0.3861	0.6994
1	rs12078899	22670664	G	1	-0.0003625	0.9997
1	rs4233285	22676292	A	1.013	0.7522	0.452
1	rs112843613	22677646	C	0.8714	-3.263	0.001102
1	rs17430940	22677703	G	0.9999	-0.002436	0.9981
1	rs61769163	22678805	A	0.9893	-0.3219	0.7476
1	rs12088685	22679088	A	0.9533	-1.025	0.3052
1	rs78477485	22679125	A	0.8648	-3.415	0.0006385
1	rs1343987	22679309	A	0.9921	-0.3672	0.7135
1	rs76972837	22679970	A	1.097	1.212	0.2256
1	rs7526047	22679996	A	0.9864	-0.2799	0.7796
1	rs6660548	22680079	G	0.9547	-1.861	0.06274
1	rs1316342	22680517	C	0.9911	-0.3639	0.7159
1	rs11578020	22682133	A	1.052	2.602	0.009266
1	rs12742784	22682366	A	0.923	-3.706	0.0002103
1	rs12089677	22683030	G	1.052	2.633	0.008475
1	rs10917220	22683405	A	1.017	0.9562	0.339
1	rs77582331	22684517	A	0.9455	-1.461	0.1439
1	rs12756978	22684755	C	0.9571	-1.8	0.07181
1	rs12092590	22684927	G	1.052	2.635	0.008419
1	rs35158109	22685034	A	0.9129	-1.131	0.2579
1	rs10753536	22685251	A	1.02	1.134	0.2567
1	rs111641927	22686144	G	0.9908	-0.07284	0.9419
1	rs12029258	22686493	A	0.9968	-0.1313	0.8955
1	rs61769165	22686594	A	1.056	2.89	0.003853
1	rs111830527	22687173	A	0.8477	-4.102	4.095e-05
1	rs11810369	22687651	A	0.9531	-1.929	0.05374
1	rs55936687	22687882	A	0.9898	-0.4145	0.6785
1	rs55739621	22688018	G	0.9905	-0.3917	0.6953
1	rs4655052	22688484	G	0.9433	-2.68	0.007355
1	rs4233286	22688589	G	0.9411	-3.368	0.0007559
1	rs12750721	22689273	A	0.9595	-1.697	0.08961
1	rs72649450	22689344	A	0.9893	-0.4395	0.6603
1	rs1320596	22689804	A	0.988	-0.4911	0.6233
1	rs112383753	22690202	G	0.8465	-4.172	3.024e-05
1	rs4655053	22690364	A	1.01	0.5791	0.5625
1	rs2211179	22690417	A	1.008	0.4625	0.6437
1	rs12048810	22690547	A	0.9877	-0.5072	0.612
1	rs4233287	22690765	A	1.009	0.539	0.5899
1	rs6682619	22690923	C	0.9389	-3.498	0.0004688
1	rs6680239	22691058	C	0.9702	-1.543	0.1228
1	rs16826981	22691397	A	0.9873	-0.5195	0.6034
1	rs11810751	22691597	C	0.9122	-3.953	7.712e-05
1	rs12723796	22691606	A	0.9585	-1.553	0.1205
1	rs12117471	22691935	A	0.975	-0.2603	0.7947
1	rs7537281	22692078	A	0.9099	-4.065	4.797e-05
1	rs180869537	22693214	G	0.7785	-2.477	0.01324
1	rs76237935	22694149	G	0.8458	-4.203	2.639e-05
1	rs116723603	22694506	A	1.053	1.627	0.1037
1	rs112185255	22694750	A	0.843	-4.278	1.888e-05
1	rs74877903	22695887	G	0.8504	-4.058	4.945e-05
1	rs34414754	22697212	C	0.9143	-3.85	0.0001183
1	rs76371636	22697640	A	0.9797	-0.4571	0.6476
1	rs7524102	22698447	G	0.9129	-3.924	8.715e-05
1	rs149585297	22698558	A	0.7892	-1.185	0.2359
1	rs72649454	22699566	C	1.166	1.987	0.04691
1	rs79523306	22699970	A	0.9864	-0.3695	0.7118
1	rs34920465	22700351	G	0.9133	-3.897	9.752e-05
1	rs11802513	22701146	A	0.913	-3.906	9.384e-05
1	rs60905519	22701986	A	0.9495	-1.898	0.05764
1	rs111243310	22702057	A	0.8524	-3.997	6.425e-05
1	rs12563939	22702077	A	0.9126	-3.925	8.689e-05
1	rs34553872	22702187	T	0.9124	-3.936	8.279e-05
1	rs12568930	22702231	G	0.9122	-3.948	7.896e-05
1	rs6670566	22702434	A	1.011	0.6261	0.5313
1	rs74729085	22702808	G	0.8559	-3.892	9.934e-05
1	rs6696981	22702858	A	0.9552	-1.675	0.09386
1	rs10493013	22703035	G	0.912	-3.955	7.647e-05
1	rs56288050	22703645	G	1.075	3.178	0.001484
1	rs11799474	22704191	C	0.9144	-3.845	0.0001205
1	rs11576345	22704634	C	0.8561	-3.902	9.546e-05
1	rs12128152	22705239	A	0.9782	-0.2264	0.8209
1	rs1320601	22705665	A	0.8509	-4.045	5.231e-05
1	rs1320600	22705726	A	0.8505	-4.055	5.022e-05
1	rs12748226	22705781	A	0.8951	-1.562	0.1183
1	rs76906310	22706398	A	1.093	1.11	0.2669
1	rs6684479	22706534	A	0.9519	-1.806	0.07092
1	rs1317353	22706579	A	1.054	2.864	0.00418
1	rs112410871	22706660	A	0.8521	-4.007	6.153e-05
1	rs75328446	22706876	A	0.8529	-3.985	6.755e-05
1	rs6669194	22706969	A	1.009	0.5419	0.5879
1	rs6426748	22707565	A	0.9493	-1.9	0.0574
1	rs12569102	22708253	G	0.9526	-1.777	0.07554
1	rs34145423	22709016	A	0.9499	-1.881	0.05992
1	rs76374980	22709471	A	0.853	-3.977	6.967e-05
1	rs10917222	22710370	A	0.9484	-0.6827	0.4948
1	rs7555834	22710551	C	0.9895	-0.4323	0.6655
1	rs6695165	22710602	G	0.9536	-1.741	0.08173
1	rs34963268	22710877	C	0.9116	-3.971	7.142e-05
1	rs7513562	22711169	G	0.9526	-1.778	0.07541
1	rs7550872	22711378	G	0.9507	-1.851	0.06422
1	rs4655054	22712328	A	1.049	2.595	0.00945
1	rs17471780	22713083	A	1.057	3.003	0.002669
1	rs6690260	22713451	A	1.056	2.97	0.002982
1	rs74788890	22714205	C	0.8595	-3.846	0.0001203
1	rs4655056	22715486	G	1.073	3.103	0.001915
1	rs58215126	22715892	A	0.865	-3.72	0.0001991
1	rs61553780	22715910	A	0.8652	-3.703	0.0002129
1	rs34339129	22718244	A	0.9676	-1.238	0.2158
1	rs6704135	22718261	A	0.9982	-0.1012	0.9194
1	rs33969826	22718498	G	0.9738	-0.9653	0.3344
1	rs6426751	22718778	A	0.9813	-0.9674	0.3334
1	rs6426752	22718991	A	0.9854	-0.7558	0.4497
1	rs6658717	22719071	G	0.9837	-0.8466	0.3972
1	rs6695367	22719755	C	0.9845	-0.8062	0.4201
1	rs61769171	22719867	A	1.041	2.257	0.02402
1	rs61393655	22721147	C	0.9493	-2.407	0.0161
1	rs6677981	22722442	A	0.9471	-2.504	0.01228
1	rs1317857	22722518	G	0.9988	-0.06994	0.9442
1	rs6669696	22722615	A	0.9544	-2.228	0.02585
1	rs6667212	22722694	G	0.9483	-2.446	0.01446
1	rs74848228	22722711	A	0.9956	-0.1341	0.8933
1	rs78522502	22723074	C	0.8599	-3.829	0.0001286
1	rs77573867	22723418	T	0.8684	-3.626	0.0002874
1	rs60316156	22724013	A	0.9511	-2.314	0.02066
1	rs75395157	22724562	A	1.039	0.6834	0.4944
1	rs10917223	22725224	G	1.055	2.884	0.003932
1	rs2185341	22725825	A	1.051	2.7	0.00694
1	rs78930451	22725826	A	0.8963	-1.296	0.1948
1	rs72649467	22726371	A	0.9936	-0.3292	0.742
1	rs4525015	22726495	G	1.051	2.717	0.006597
1	rs28552104	22726564	G	0.9696	-1.23	0.2185
1	rs17471975	22726678	G	1.005	0.3069	0.7589
1	rs72649468	22727499	A	1.03	0.4645	0.6423
1	rs74794323	22727907	A	0.8604	-3.808	0.0001402
1	rs7534009	22728093	A	0.9674	-0.9404	0.347
1	rs11580257	22728116	G	1.05	2.66	0.007818
1	rs10799748	22730511	G	1.051	2.69	0.007151
1	rs78217732	22730732	A	1.036	0.5806	0.5615
1	rs74061854	22730800	C	0.9201	-2.833	0.004614
1	rs11581927	22731100	G	0.9197	-2.85	0.00437
1	rs7543680	22731269	A	0.9459	-2.645	0.008159
1	rs7543780	22731392	A	0.946	-2.644	0.008186
1	rs4414016	22731809	C	1.014	0.7805	0.4351
1	rs4394609	22732518	G	0.9769	-0.8655	0.3868
1	rs4409621	22732749	A	0.979	-0.7852	0.4323
1	rs112467363	22733183	A	1.032	0.5709	0.5681
1	rs4654799	22733853	C	0.9961	-0.2308	0.8175
1	rs4654800	22733877	G	0.9945	-0.3283	0.7427
1	rs12406128	22734220	A	1.049	2.611	0.009018
1	rs10799749	22734591	G	0.9969	-0.1851	0.8531
1	rs6680369	22734859	G	1.013	0.7476	0.4547
1	rs6680372	22734860	G	1.051	2.679	0.007393
1	rs1934481	22734931	A	0.975	-0.937	0.3487
1	rs4655059	22735906	C	0.9959	-0.2429	0.8081
1	rs112631992	22737100	T	1.055	0.8968	0.3698
1	rs4573488	22737883	A	0.9961	-0.1413	0.8876
1	rs116725813	22737891	A	0.9763	-0.2185	0.827
1	rs111724808	22737946	C	1.069	0.8875	0.3748
1	rs111245681	22737964	G	1.076	0.9759	0.3291
1	rs76652604	22738033	A	1.073	1.108	0.2681
1	rs115400024	22738249	G	0.9838	-0.3201	0.7489
1	rs6672855	22738432	A	0.9959	-0.1417	0.8873
1	rs12756490	22863680	G	0.9803	-1.134	0.2568
1	rs11580191	22902523	A	0.9715	-0.9156	0.3599
1	rs665691	22960354	C	1.022	1.287	0.198
1	rs2935542	22963471	G	1.019	0.62	0.5353
1	rs10917279	23038732	G	1.041	1.109	0.2675
1	rs751023	23143778	A	0.9887	-0.534	0.5933
1	rs4654821	23160272	A	1.023	1.266	0.2053
1	rs12731889	23164184	A	1.031	1.667	0.09553
1	rs10917347	23376541	C	1.008	0.364	0.7159
1	rs4648892	23720185	G	1.031	1.61	0.1074
1	rs2811987	23937261	G	1.01	0.5294	0.5966
1	rs11578307	24452763	A	1.009	0.4817	0.63
1	rs10794648	24518206	A	0.9804	-1.016	0.3095
1	rs7552167	24518643	A	0.9877	-0.5045	0.6139
1	rs12401714	24666934	G	1.027	1.475	0.1402
1	rs41268753	24669457	A	0.919	-1.76	0.07834
1	rs3887581	24669794	G	1.019	0.9889	0.3227
1	rs4648975	24670264	G	1.019	0.9723	0.3309
1	rs195712	24818499	A	1.01	0.6119	0.5406
1	rs196432	24861704	A	1.008	0.4668	0.6406
1	rs4648881	25197155	A	0.983	-1.013	0.3112
1	rs11580498	25212673	C	0.9674	-1.786	0.07412
1	rs6688452	25236934	G	1.021	0.6685	0.5038
1	rs736553	25242193	A	0.9377	-1.047	0.2952
1	rs1003699	25242576	A	1.017	0.3992	0.6897
1	rs12142264	25242730	G	0.9743	-0.4313	0.6663
1	rs12137677	25242926	A	0.9712	-0.4839	0.6284
1	rs7535613	25243474	A	0.9498	-0.8381	0.402
1	rs2236852	25243767	G	1.013	0.7797	0.4356
1	rs112987325	25243960	G	1.109	1.746	0.08086
1	rs16830167	25245678	A	1.128	0.9386	0.3479
1	rs10158255	25246065	A	1.075	0.57	0.5687
1	rs114936516	25247169	A	1.065	0.9396	0.3474
1	rs7518125	25249252	C	1.003	0.1606	0.8724
1	rs1507101	25251326	G	1.009	0.4986	0.6181
1	rs742230	25251424	G	1.004	0.2264	0.8209
1	rs742231	25251456	G	1.002	0.1412	0.8877
1	rs742232	25251706	A	1.004	0.2334	0.8155
1	rs6693940	25251941	A	1.249	1.623	0.1045
1	rs111802397	25252652	A	0.9367	-1.429	0.1529
1	rs11249202	25252671	G	1.26	1.705	0.08816
1	rs7517302	25254317	G	1.002	0.1247	0.9007
1	rs79784290	25255850	C	1.012	0.3059	0.7597
1	rs79211218	25257753	A	1.014	0.2948	0.7681
1	rs7520923	25257915	G	1.014	0.3492	0.7269
1	rs114731354	25258172	A	0.9483	-0.768	0.4425
1	rs4649037	25258301	C	1.002	0.1372	0.8909
1	rs3845302	25259884	C	1.005	0.263	0.7926
1	rs4648883	25261203	A	1.002	0.1339	0.8935
1	rs4648884	25261386	A	1.004	0.2177	0.8276
1	rs10903115	25261696	A	1.004	0.2129	0.8314
1	rs11249204	25261740	A	1.002	0.1132	0.9099
1	rs1005733	25261960	T	1.012	0.681	0.4958
1	rs1005734	25262022	C	1.008	0.4739	0.6356
1	rs77435405	25263043	A	0.9805	-0.3666	0.7139
1	rs1293202	25263997	A	1.017	0.6526	0.514
1	rs1005735	25264162	G	1.008	0.3844	0.7007
1	rs906296	25264658	G	0.999	-0.04855	0.9613
1	rs11249205	25266476	A	1.044	0.8962	0.3701
1	rs114834528	25266566	A	0.8783	-1.21	0.2263
1	rs12725096	25268289	A	0.9833	-0.4609	0.6449
1	rs1395621	25270572	G	1.008	0.4954	0.6203
1	rs77105859	25270583	A	0.9975	-0.07211	0.9425
1	rs12117581	25272809	A	0.9381	-1.489	0.1366
1	rs79598985	25273023	A	0.9995	-0.01509	0.988
1	rs7551188	25273200	G	1.004	0.2188	0.8268
1	rs876109	25273288	A	0.9847	-0.8962	0.3701
1	rs6688058	25274998	A	1.029	1.13	0.2585
1	rs78056603	25276059	G	1.161	1.145	0.2523
1	rs61774734	25276537	A	1.032	1.137	0.2556
1	rs11249206	25277982	G	1.011	0.6518	0.5146
1	rs2135756	25279180	G	1.014	0.8313	0.4058
1	rs12124894	25280908	A	1.023	0.8539	0.3931
1	rs1848186	25282856	C	0.9747	-1.485	0.1375
1	rs4288539	25282993	G	0.9748	-1.481	0.1386
1	rs11249207	25283069	G	0.9757	-1.428	0.1533
1	rs10903116	25283162	G	0.9757	-1.422	0.1552
1	rs12031692	25283274	A	0.9755	-1.434	0.1517
1	rs11580845	25283356	C	0.9759	-1.414	0.1575
1	rs10903117	25283592	G	0.9741	-1.521	0.1282
1	rs6600245	25284678	A	0.975	-1.465	0.1429
1	rs4648888	25286151	G	0.976	-1.409	0.1587
1	rs80350849	25288181	A	0.8488	-1.718	0.08573
1	rs12126847	25288313	G	0.957	-1.727	0.08419
1	rs60097574	25288832	C	0.9608	-1.586	0.1127
1	rs66880507	25289275	G	0.9581	-1.681	0.09283
1	rs11249209	25289427	A	0.9594	-1.626	0.1038
1	rs12128982	25290446	G	0.9587	-1.659	0.09702
1	rs115583054	25292316	A	0.9722	-0.839	0.4015
1	rs7528484	25292668	A	1.039	2.258	0.02396
1	rs7536201	25293084	G	1.037	2.157	0.03098
1	rs11249212	25293201	G	1.039	2.238	0.02523
1	rs4265380	25293356	A	1.038	2.197	0.02803
1	rs4648890	25293941	A	1.038	2.194	0.02825
1	rs7523328	25294195	A	1.037	2.124	0.03368
1	rs7523412	25294264	A	1.035	2.034	0.04194
1	rs7529070	25295580	A	1.039	2.234	0.0255
1	rs11249216	25297217	A	0.9588	-1.651	0.09875
1	rs11249217	25297283	G	0.9587	-1.655	0.098
1	rs11803573	25297367	A	0.9568	-1.728	0.08399
1	rs72657055	25297463	C	0.9566	-1.741	0.08172
1	rs11805920	25297704	G	0.9563	-1.752	0.07977
1	rs7536175	25298280	A	0.9595	-1.622	0.1047
1	rs10903120	25298284	A	0.9827	-0.289	0.7726
1	rs11581762	25298408	A	1.027	1.301	0.1934
1	rs16830188	25298841	A	0.9696	-0.4565	0.648
1	rs11583823	25299473	A	0.988	-0.3254	0.7449
1	rs12131497	25299747	A	0.9574	-1.708	0.0877
1	rs10903121	25300042	A	1.039	2.252	0.02431
1	rs11249221	25300541	G	1.039	2.26	0.02385
1	rs12036815	25300632	A	1.039	2.272	0.02308
1	rs67823079	25300669	A	0.9585	-1.661	0.09664
1	rs12130556	25301370	G	0.9802	-1.15	0.2502
1	rs1609996	25301869	G	1.04	2.301	0.0214
1	rs4644442	25301913	A	0.9547	-1.818	0.06911
1	rs6695069	25302014	G	0.9552	-1.8	0.07181
1	rs2135754	25302758	G	0.9794	-1.198	0.231
1	rs75603554	25303050	G	1.024	0.2717	0.7859
1	rs10903122	25303576	G	1.042	2.433	0.01499
1	rs2370234	25304464	A	1.039	2.264	0.02356
1	rs10794667	25304552	A	1.038	2.197	0.02801
1	rs6600247	25305114	G	1.037	2.123	0.03378
1	rs6600251	25305260	A	0.9799	-1.167	0.243
1	rs6690896	25305607	G	0.9831	-0.9838	0.3252
1	rs79116073	25305665	A	1.052	0.9295	0.3526
1	rs6659811	25305673	A	0.9794	-1.194	0.2323
1	rs12719821	25306562	G	0.9975	-0.1447	0.8849
1	rs12134700	25306564	A	0.9979	-0.1242	0.9012
1	rs34121458	25308257	A	0.9801	-1.145	0.252
1	rs35324907	25554719	A	0.9887	-0.2021	0.8398
1	rs10903129	25768937	A	1.016	0.9466	0.3438
1	rs3767915	25949849	G	0.919	-0.751	0.4527
1	rs12743484	26335929	A	1.015	0.7318	0.4643
1	rs2783711	26428864	A	0.9854	-0.662	0.508
1	rs12145714	26527255	A	0.9925	-0.3789	0.7048
1	rs80177817	26658011	A	0.9549	-0.6707	0.5024
1	rs12031946	26679041	G	1.024	0.862	0.3887
1	rs10794531	26694245	G	0.9823	-0.9565	0.3388
1	rs7514477	26696626	A	0.9839	-0.8689	0.3849
1	rs11247963	26855401	A	0.9677	-1.594	0.111
1	rs998235	26905567	G	0.9446	-1.608	0.1079
1	rs12742115	27079931	G	1.025	0.8213	0.4115
1	rs12755215	27333622	A	1.038	1.088	0.2765
1	rs546096	27372443	G	1.05	1.766	0.07732
1	rs517249	27380879	A	1.043	1.558	0.1192
1	rs12142002	27416541	G	0.995	-0.2902	0.7717
1	rs12144792	27418225	G	0.9981	-0.1073	0.9145
1	rs41291080	27660734	A	0.9115	-1.307	0.1913
1	rs41284294	28206250	G	1.183	2.124	0.03367
1	rs10794514	28659696	A	1.007	0.4325	0.6654
1	rs17262440	29604772	G	0.9785	-0.557	0.5775
1	rs7518159	29621460	A	0.9827	-0.7773	0.437
1	rs11807903	29622067	T	0.9782	-0.4743	0.6353
1	rs761429	29678592	A	1.025	1.464	0.1433
1	rs9426379	29849150	A	0.9995	-0.02011	0.984
1	rs9426282	29851736	A	0.9935	-0.263	0.7925
1	rs16832695	30093351	A	1.008	0.2722	0.7855
1	rs9442466	30111858	A	0.9954	-0.2328	0.8159
1	rs1372372	30120947	A	0.9932	-0.3403	0.7336
1	rs11589926	30134961	G	0.9922	-0.3686	0.7124
1	rs387232	30157559	C	1.019	1.108	0.2678
1	rs11808436	30169447	A	1.048	1.586	0.1126
1	rs4259710	30184426	G	1.001	0.06965	0.9445
1	rs12071249	30399206	A	1.053	1.444	0.1488
1	rs12067413	30412274	A	0.9933	-0.2873	0.7739
1	rs10798927	30413903	G	1.002	0.08749	0.9303
1	rs1498243	30415026	A	0.9939	-0.2604	0.7946
1	rs11583665	30419456	C	1.001	0.05414	0.9568
1	rs267700	30430366	A	0.9977	-0.125	0.9005
1	rs1009080	30431560	G	0.9942	-0.3136	0.7538
1	rs4949526	30432219	A	0.9926	-0.4038	0.6864
1	rs6694545	30437268	A	0.9979	-0.108	0.914
1	rs17263039	30444979	G	1.031	1.2	0.2299
1	rs267681	30462907	A	0.996	-0.2259	0.8213
1	rs10914754	30463384	G	0.9935	-0.3732	0.709
1	rs10798973	30464420	T	0.9938	-0.355	0.7226
1	rs10798975	30465387	T	0.9949	-0.2919	0.7704
1	rs7541691	30472001	C	0.9939	-0.3496	0.7266
1	rs409226	30472960	A	0.997	-0.1711	0.8641
1	rs401527	30476220	A	1.003	0.1691	0.8657
1	rs10753289	30477186	A	1.004	0.2372	0.8125
1	rs452132	30478996	A	1.004	0.2243	0.8225
1	rs3131419	30524419	A	1.011	0.5846	0.5588
1	rs422481	30529134	A	0.9969	-0.154	0.8776
1	rs433112	30531039	A	0.9903	-0.5221	0.6016
1	rs391725	30532738	C	0.9911	-0.4773	0.6332
1	rs867720	30537232	G	0.9898	-0.5336	0.5937
1	rs12742458	30576573	G	0.9993	-0.03949	0.9685
1	rs11585718	30957325	A	1.016	0.6285	0.5297
1	rs16833790	30980131	G	1.003	0.1174	0.9065
1	rs12401344	31183767	A	0.9501	-0.8125	0.4165
1	rs4949316	31315593	G	1.027	1.411	0.1581
1	rs12132682	31955089	G	0.9996	-0.02452	0.9804
1	rs3008406	32038787	G	1.001	0.08507	0.9322
1	rs7518151	32061851	A	0.9824	-0.9567	0.3387
1	rs2271933	32092525	A	0.9838	-0.9351	0.3497
1	rs6657383	32165059	G	1.007	0.3911	0.6957
1	rs12401511	32177695	G	0.9864	-0.5457	0.5853
1	rs12072552	32177704	C	1.002	0.09244	0.9263
1	rs4949489	32529888	A	1.064	1.04	0.2982
1	rs747020	32697934	A	0.9393	-1.682	0.09263
1	rs1004420	32729702	A	1.063	2.621	0.008762
1	rs6677618	33281117	A	1.005	0.2453	0.8062
1	rs11811702	33350183	G	1.008	0.4124	0.68
1	rs979383	33426670	G	1.007	0.2311	0.8173
1	rs7523119	33766706	A	1.015	0.8567	0.3916
1	rs527315	34227380	G	0.9932	-0.3511	0.7255
1	rs771150	34606984	G	1.03	1.267	0.2051
1	rs771122	34627949	A	1.036	1.498	0.1342
1	rs12136144	34670655	G	1.015	0.6877	0.4916
1	rs10914903	34772705	A	1.008	0.431	0.6665
1	rs725790	35148448	C	0.9761	-0.7745	0.4387
1	rs10915020	35157716	T	0.9643	-1.249	0.2116
1	rs16836898	35159859	A	0.9708	-1.017	0.3089
1	rs12033266	35160342	A	0.9784	-0.3013	0.7632
1	rs1932768	35165972	A	0.9729	-0.9431	0.3456
1	rs692923	35218077	G	1.011	0.5673	0.5705
1	rs3738345	35223345	A	1.003	0.1606	0.8724
1	rs79193415	35227362	G	0.9344	-1.558	0.1192
1	rs12067998	35300145	C	1.04	1.966	0.04926
1	rs11264004	35300666	G	1.04	1.935	0.05305
1	rs12121355	35301059	G	1.037	1.803	0.07137
1	rs12125126	35301148	G	1.04	1.932	0.05339
1	rs12125167	35301201	A	1.04	1.939	0.05254
1	rs12070668	35301554	A	1.039	1.899	0.05757
1	rs11264125	35302617	A	1.039	1.879	0.06031
1	rs6655940	35303775	A	1.038	1.832	0.0669
1	rs2064895	35305283	A	1.04	1.963	0.04967
1	rs2064897	35305803	A	1.037	1.78	0.07506
1	rs4653105	35307201	G	1.038	1.877	0.06053
1	rs7543044	35674311	G	0.9766	-0.7576	0.4487
1	rs10796919	35678749	A	0.9291	-0.5454	0.5854
1	rs12065308	35719903	C	1.012	0.1684	0.8663
1	rs3814303	35790407	A	1.014	0.1933	0.8467
1	rs12093076	35814934	G	1.008	0.113	0.91
1	rs12124748	35837945	T	1.034	0.4123	0.6802
1	rs1203138	35950705	A	0.9943	-0.2177	0.8277
1	rs1203137	35951038	G	1.016	0.5591	0.5761
1	rs676614	36107510	C	1.01	0.3635	0.7162
1	rs595961	36367780	G	0.9917	-0.3386	0.7349
1	rs4641278	36559983	A	1.065	0.4259	0.6702
[truncated: 112,148 more rows]
