# Supplementary material for: Profiling the inflammatory bowel diseases using genetics, serum biomarkers, and smoking information
Source: iScience. 2023 Sep 26;26(10):108053. doi: 10.1016/j.isci.2023.108053 (PMC10568094; doi:10.1016/j.isci.2023.108053)
Supplement: Table S4. Genetic loci implicated by genome-wide significant variants in Table S3, related to Figure 1 [file mmc5.xlsx]

## Sheet: Sheet1
Table S4. Genetic loci implicated by genome-wide significant variants in Table S3, Related to Figure 1.
CHR	SNP	SNP BP	P	Gene (within +/- 300kb)	Gene CHR	Gene region
16	rs5743293	50763781	8.41e-156	NOD2	16	50727507-50766990
16	rs5743289	50756774	3.4e-116	NOD2	16	50727507-50766990
16	rs2066845	50756540	1.18e-52	NOD2	16	50727507-50766990
16	rs7194886	50725193	3.46e-46	NOD2	16	50727507-50766990
1	rs6426833	20171860	3.25e-39	RNF186	1	20140522-20141771
16	rs2357623	50694011	2.49e-36	NOD2	16	50727507-50766990
2	rs6752107	234161448	2.53e-34	ATG16L1	2	234160217-234204320
1	rs1004822	67668551	3.51e-34	IL23R	1	67604590-67725662
20	rs6017342	43065028	2.45e-25	HNF4A	20	42984441-43061485
16	rs1077861	50759547	4.05e-24	NOD2	16	50727507-50766990
5	rs9283753	40490609	4.63e-24	PTGER4	5	40680032-40696962
16	rs1990623	50565970	4.33e-23	NOD2	16	50727507-50766990
5	rs348594	40323938	9.8e-23	PTGER4	5	40680032-40696962
2	rs6758145	234165157	4.58e-19	ATG16L1	2	234160217-234204320
1	rs2066130	20244408	8.28e-19	RNF186	1	20140522-20141771
1	rs11209026	67705958	6.4e-18	IL23R	1	67604590-67725662
5	rs2371685	40392226	9.81e-17	PTGER4	5	40680032-40696962
1	rs6679677	114303808	1.64e-16	PHTF1	1	114239824-114302165
1	rs10889674	67717528	3.76e-16	IL23R	1	67604590-67725662
7	rs6466198	107480126	1.91e-15	SLC26A3	7	107405912-107443678
21	rs9977672	40463283	1.56e-14	-	-	-
17	rs10775412	25869033	2.38e-14	KSR1	17	25799036-25950718
1	rs4655215	20137714	2.7e-14	RNF186	1	20140522-20141771
2	rs34119476	199584179	3.32e-14	AC019330.1	2	199417919-199637080
2	rs4676406	241579108	4.09e-14	GPR35	2	241544825-241570676
5	rs12521868	131784393	1.18e-13	IRF1	5	131817301-131826465
16	rs6500315	50508101	1.77e-13	NOD2	16	50727507-50766990
16	rs1528602	50999201	5.78e-13	NOD2	16	50727507-50766990
5	rs2344182	150253104	6.38e-13	IRGM	5	150226085-150228231
16	rs2058813	50129454	1.4e-12	NOD2	16	50727507-50766990
