# Supplementary material for: Profiling the inflammatory bowel diseases using genetics, serum biomarkers, and smoking information
Source: iScience. 2023 Sep 26;26(10):108053. doi: 10.1016/j.isci.2023.108053 (PMC10568094; doi:10.1016/j.isci.2023.108053)
Supplement: Table S5. Test statistics in the MHC locus, using IBD subtypes (CD and UC) as the trait, related to Figure 1 [file mmc6.xlsx]

## Sheet: Sheet1
Table S5. Test statistics in the MHC locus, using IBD subtypes (CD and UC) as the trait, Related to Figure 1.
CHR	SNP	BP	A1	OR	STAT	P
6	rs9467354	24940849	A	0.9821	-1.046	0.2956
6	rs11965386	24978883	G	0.833	-1.039	0.2988
6	rs11970700	25027479	G	0.47	-1.143	0.2532
6	rs6456653	25155282	C	0.9896	-0.2714	0.7861
6	rs1986731	25174070	G	1	0.005104	0.9959
6	rs10498722	25186512	A	1.026	0.8128	0.4164
6	rs9467445	25234884	G	1.027	1.258	0.2084
6	rs11755567	25237288	A	1.03	1.349	0.1775
6	rs10456320	25292401	A	0.9822	-0.6972	0.4857
6	rs7752524	25310585	G	0.9916	-0.2996	0.7645
6	rs2690110	25328567	G	0.9808	-1.107	0.2681
6	rs11967836	25352637	G	1.006	0.222	0.8243
6	rs7748771	25355099	G	0.9939	-0.2063	0.8365
6	rs11759658	25359545	A	1.008	0.4684	0.6395
6	rs7760906	25374754	C	1.011	0.4606	0.6451
6	rs9461157	25400323	A	1.014	0.8058	0.4204
6	rs880226	25402303	G	1.015	0.8452	0.398
6	rs9461165	25406932	G	1.012	0.7116	0.4767
6	rs6937918	25407295	A	1.013	0.7552	0.4501
6	rs12173289	25407778	G	1.024	1.093	0.2746
6	rs6906654	25408867	A	0.9567	-1.687	0.0917
6	rs4368803	25410077	A	0.9716	-1.585	0.1129
6	rs9358854	25411464	A	0.9731	-1.51	0.131
6	rs9467504	25414325	G	1.025	1.105	0.2691
6	rs7752195	25419094	A	1.017	0.483	0.6291
6	rs6921589	25422369	A	0.9824	-0.6848	0.4935
6	rs1028885	25434518	G	1.012	0.6214	0.5344
6	rs6900224	25437986	G	1.009	0.4654	0.6417
6	rs9358858	25446308	A	0.9972	-0.1469	0.8832
6	rs9295661	25450026	C	1.01	0.2834	0.7768
6	rs9393646	25472787	A	1.033	1.42	0.1555
6	rs7760799	25499895	A	0.9728	-1.085	0.2779
6	rs7740510	25605512	G	0.9898	-0.5349	0.5927
6	rs742132	25607571	G	1.015	0.7915	0.4287
6	rs13191296	25684606	A	1.002	0.05899	0.953
6	rs9379780	25707171	G	0.9734	-1.55	0.1212
6	rs16890972	25727448	A	0.9862	-0.1308	0.8959
6	rs34932751	25762241	G	0.9171	-1.557	0.1194
6	rs4712969	25764192	A	0.9949	-0.1733	0.8624
6	rs2328893	25770239	A	0.9832	-0.9113	0.3621
6	rs6910549	25780811	A	0.9831	-0.6254	0.5317
6	rs1892253	25782314	A	0.9841	-0.586	0.5579
6	rs1324082	25801971	A	0.9853	-0.7579	0.4485
6	rs9461218	25818755	A	0.9883	-0.5873	0.557
6	rs6940698	25821580	A	0.9973	-0.09257	0.9262
6	rs17342717	25821770	A	1.014	0.4682	0.6396
6	rs13199775	25828782	T	0.9951	-0.167	0.8673
6	rs1324088	25841122	A	0.9882	-0.4556	0.6487
6	rs1324087	25841408	A	0.9883	-0.4545	0.6495
6	rs4712976	25842203	A	1.042	2.135	0.03272
6	rs1408272	25842951	C	0.9809	-0.5681	0.57
6	rs1165148	25844710	A	0.9945	-0.2779	0.7811
6	rs1182814	25859554	G	0.9944	-0.282	0.7779
6	rs1408271	25859621	A	1.031	1.623	0.1046
6	rs1165164	25863481	A	0.9917	-0.4127	0.6798
6	rs1165162	25863605	A	0.9931	-0.3508	0.7258
6	rs501220	25873025	A	0.985	-0.5932	0.553
6	rs13198474	25874423	A	1.021	0.6398	0.5223
6	rs629444	25885814	A	0.9904	-0.359	0.7196
6	rs9467632	25889706	G	0.9922	-0.2793	0.78
6	rs6940007	25931957	C	0.9968	-0.1124	0.9105
6	rs17587226	25962304	A	1.019	0.6235	0.533
6	rs76757832	25969631	A	0.8527	-1.349	0.1774
6	rs13196552	25974204	G	0.9928	-0.2633	0.7923
6	rs17587597	25986451	A	0.9936	-0.224	0.8227
6	rs16891235	26017542	G	0.9928	-0.2653	0.7908
6	rs3734528	26022244	G	0.9909	-0.3333	0.7389
6	rs10484433	26030492	A	0.9914	-0.3177	0.7507
6	rs11751732	26044064	A	0.9616	-1.618	0.1057
6	rs9689245	26050845	A	0.9989	-0.04437	0.9646
6	rs13220395	26055368	A	0.9937	-0.2208	0.8253
6	rs16891264	26072445	G	0.9929	-0.2518	0.8012
6	rs2071303	26091336	G	0.965	-1.97	0.04878
6	rs1800562	26093141	A	0.9867	-0.3885	0.6976
6	rs17596719	26097194	A	0.9923	-0.2939	0.7688
6	rs198854	26104057	A	0.9646	-2.113	0.03463
6	rs198846	26107463	A	0.9698	-1.279	0.2011
6	rs16891315	26111756	G	0.9895	-0.3898	0.6967
6	rs13161	26114702	G	0.9658	-2.037	0.04161
6	rs707896	26116424	A	1.053	2.261	0.02373
6	rs198828	26119459	G	0.9662	-2.019	0.04347
6	rs198826	26121153	G	0.9649	-2.099	0.03583
6	rs198825	26122502	A	0.9663	-2.016	0.04385
6	rs198821	26123629	A	0.9644	-2.128	0.03336
6	rs16891334	26124303	G	0.996	-0.1448	0.8849
6	rs198819	26124430	G	0.9664	-2.012	0.04425
6	rs198816	26127184	G	0.9663	-2.016	0.04384
6	rs198811	26128446	G	0.9761	-1.389	0.1649
6	rs198809	26128766	G	0.9664	-2.008	0.04461
6	rs707899	26129948	A	1.048	2.035	0.04187
6	rs198806	26133616	A	0.9759	-1.401	0.1611
6	rs16891359	26149000	G	0.9645	-0.8487	0.3961
6	rs3857546	26157762	A	0.9701	-1.174	0.2402
6	rs7749823	26158079	C	0.9679	-1.255	0.2094
6	rs9379829	26172219	A	1.04	1.922	0.05464
6	rs806977	26189615	A	0.9864	-0.8075	0.4194
6	rs1341758	26200518	A	0.9329	-1.747	0.08067
6	rs10946808	26233387	G	1.047	2.412	0.01585
6	rs9393691	26272829	G	0.999	-0.05738	0.9542
6	rs9393692	26276650	A	1.024	1.417	0.1564
6	rs6939589	26289203	A	1.018	1.03	0.303
6	rs9379844	26291527	A	1.001	0.04349	0.9653
6	rs10484439	26309908	A	1.07	2.209	0.02714
6	rs6923139	26313348	A	1.045	1.556	0.1197
6	rs9467704	26319486	A	1.044	1.504	0.1326
6	rs1053860	26325228	A	1.024	1.37	0.1707
6	rs3778279	26325463	G	1.024	1.39	0.1646
6	rs9358927	26330492	C	1.004	0.2144	0.8302
6	rs9366653	26354247	A	1.067	2.424	0.01537
6	rs9379851	26354780	C	1.07	2.545	0.01093
6	rs6933583	26355283	C	1.012	0.6446	0.5192
6	rs9393705	26361011	A	1.067	2.45	0.01427
6	rs4712981	26361430	A	1.011	0.6009	0.5479
6	rs9393708	26362643	G	1.066	2.404	0.0162
6	rs9393709	26365147	A	1.024	1.369	0.1711
6	rs12199613	26367218	A	1.026	1.459	0.1445
6	rs9379858	26367689	G	1.066	2.412	0.01587
6	rs9379859	26369549	A	1.067	2.435	0.01488
6	rs12176317	26372786	G	1.065	2.351	0.01875
6	rs9393713	26373678	A	1.066	2.388	0.01692
6	rs9393714	26373740	A	1.064	2.303	0.02126
6	rs9379870	26374410	G	1.011	0.5868	0.5573
6	rs1985732	26376161	G	1.012	0.6669	0.5049
6	rs13218591	26376832	G	1	0.003828	0.9969
6	rs1977	26377546	G	1.064	2.324	0.02015
6	rs3799380	26467182	G	0.9888	-0.5199	0.6031
6	rs9366658	26469866	A	0.9923	-0.3491	0.727
6	rs9358944	26469875	C	0.993	-0.3158	0.7522
6	rs9358945	26472114	G	0.9931	-0.3109	0.7559
6	rs7773938	26474044	A	0.9931	-0.3109	0.7559
6	rs6456728	26477779	A	0.9878	-0.5704	0.5684
6	rs16891725	26479150	A	1.049	1.797	0.07227
6	rs7756567	26481642	C	0.993	-0.3163	0.7518
6	rs2093169	26495099	A	0.9939	-0.2745	0.7837
6	rs13194984	26500563	A	0.9893	-0.4314	0.6662
6	rs3799383	26510748	A	1.05	1.896	0.05801
6	rs6920256	26537801	A	1.049	1.813	0.06979
6	rs9379892	26582414	G	1.025	1.164	0.2443
6	rs4634439	26598004	G	1.057	2.078	0.03772
6	rs7768682	26598418	A	0.9188	-2.91	0.003617
6	rs9379897	26601526	G	1.057	2.051	0.04024
6	rs2451731	26624822	C	0.9904	-0.5589	0.5762
6	rs2451741	26629404	G	0.9924	-0.4437	0.6573
6	rs2494711	26649421	A	1.012	0.7033	0.4819
6	rs13194491	27037080	A	0.941	-1.911	0.05606
6	rs6916301	27042258	A	0.9243	-2.975	0.002931
6	rs6904071	27047256	A	1.014	0.6145	0.5389
6	rs7745603	27090404	A	0.9917	-0.4112	0.6809
6	rs6913660	27091425	A	1.013	0.5824	0.5603
6	rs1321578	27104783	C	0.9893	-0.2431	0.8079
6	rs7749319	27126460	A	0.9871	-0.2963	0.767
6	rs13194053	27143883	G	1.013	0.5917	0.5541
6	rs13219354	27185664	G	1.053	1.948	0.05144
6	rs3800307	27185792	T	1.001	0.03892	0.969
6	rs4452638	27229265	A	1.055	2.01	0.04447
6	rs11758636	27229561	A	0.8899	-3.056	0.002246
6	rs6938200	27231150	G	1.009	0.4199	0.6746
6	rs6932590	27248931	G	0.9595	-2.102	0.03554
6	rs3800316	27256102	C	0.9569	-2.293	0.02183
6	rs4559087	27267008	A	0.9797	-1.206	0.2279
6	rs7771953	27271343	A	0.9924	-0.4412	0.6591
6	rs2235233	27279852	G	1.044	2.149	0.03167
6	rs2893910	27283254	A	0.9931	-0.3064	0.7593
6	rs6923811	27289776	G	0.9769	-1.27	0.2042
6	rs9368501	27295082	G	0.9827	-1.021	0.3074
6	rs9461357	27296512	A	0.9751	-1.042	0.2974
6	rs17739310	27296775	A	0.9728	-1.142	0.2534
6	rs721600	27298905	A	0.9974	-0.1322	0.8948
6	rs9461362	27303927	A	0.9684	-1.39	0.1646
6	rs7744655	27384069	A	0.8242	-2.332	0.0197
6	rs13195040	27413924	G	1.075	2.422	0.01542
6	rs7749305	27446566	G	1.042	1.457	0.1451
6	rs6931577	27476327	A	0.7965	-4.253	2.114e-05
6	rs6904596	27491299	A	1.034	1.186	0.2355
6	rs2064092	27511371	A	0.904	-3.191	0.001418
6	rs6934794	27519345	A	0.9858	-0.676	0.4991
6	rs9468159	27522374	A	0.9119	-2.802	0.005085
6	rs10484399	27534528	G	1.056	1.853	0.06386
6	rs10946938	27550796	C	0.9604	-2.018	0.04354
6	rs16867911	27662204	A	0.86	-1.563	0.1181
6	rs9295739	27662395	A	0.8628	-1.533	0.1254
6	rs2393997	27670697	A	0.9663	-1.292	0.1963
6	rs9380010	27683572	G	1.003	0.1467	0.8834
6	rs9393848	27688369	A	1.004	0.194	0.8462
6	rs9468202	27688630	G	0.8668	-1.492	0.1356
6	rs9295740	27689502	A	0.9881	-0.5479	0.5837
6	rs17693963	27710165	C	1.051	1.745	0.08094
6	rs4713119	27712825	G	0.9558	-1.708	0.08764
6	rs6901520	27714575	A	0.9965	-0.178	0.8588
6	rs9283880	27715243	C	0.9972	-0.1449	0.8848
6	rs9461405	27719375	A	0.9976	-0.1236	0.9016
6	rs9461406	27719764	G	1.009	0.4563	0.6482
6	rs7776351	27726731	A	0.9992	-0.04206	0.9664
6	rs9295746	27730064	G	1.008	0.414	0.6789
6	rs7759217	27730463	G	1.009	0.4792	0.6318
6	rs9468220	27732976	A	1.021	1.02	0.3079
6	rs742046	27739254	G	1.009	0.4566	0.648
6	rs742047	27739380	G	1.021	1.02	0.3075
6	rs6915101	27741682	A	0.885	-1.703	0.08866
6	rs9468226	27746178	G	0.9461	-1.279	0.2009
6	rs9468227	27746342	G	0.8839	-1.712	0.08693
6	rs10484401	27746590	A	1.021	1.044	0.2965
6	rs9295749	27767395	A	0.965	-0.9915	0.3214
6	rs9461412	27771654	G	0.9488	-1.22	0.2226
6	rs200483	27774824	A	1.019	0.6893	0.4906
6	rs200484	27775674	G	1.017	0.606	0.5445
6	rs370155	27782031	C	1.021	0.754	0.4508
6	rs2747054	27783359	G	1.019	0.6823	0.4951
6	rs200501	27788942	A	1.022	0.7965	0.4257
6	rs200490	27796935	A	1.019	0.7063	0.48
6	rs34706883	27805255	C	1.053	1.756	0.07902
6	rs13212651	27806985	G	1.052	1.727	0.08413
6	rs201002	27808192	G	1.019	0.6879	0.4915
6	rs175597	27810626	G	1.019	0.6891	0.4907
6	rs200995	27813694	G	1.018	0.6619	0.5081
6	rs200994	27813813	A	1.017	0.8196	0.4124
6	rs200991	27815494	A	1.006	0.2467	0.8052
6	rs13194781	27815639	G	1.051	1.678	0.09326
6	rs200990	27815823	C	1.018	0.6431	0.5202
6	rs200989	27816442	G	1.018	0.643	0.5202
6	rs13199772	27834085	G	1.051	1.669	0.09509
6	rs200948	27835272	G	1.017	0.6039	0.5459
6	rs200953	27837267	G	1.018	0.6435	0.5199
6	rs200956	27839746	G	0.9899	-0.4404	0.6597
6	rs13219787	27861670	A	0.9529	-1.506	0.1321
6	rs13218875	27884012	A	1.061	1.989	0.04667
6	rs156737	27895213	G	0.9717	-1.633	0.1025
6	rs6910968	27904181	A	0.8798	-4.212	2.534e-05
6	rs276371	27910708	T	0.9714	-1.648	0.09938
6	rs149966	27955287	G	0.9759	-0.5464	0.5848
6	rs149898	27958072	A	0.9075	-0.8545	0.3928
6	rs156742	27963192	A	0.8218	-1.981	0.0476
6	rs149901	27965503	A	1.004	0.216	0.829
6	rs156743	27967089	G	1.021	0.7889	0.4302
6	rs149971	27982152	A	0.9793	-1.192	0.2331
6	rs149976	27987776	G	0.9792	-1.204	0.2285
6	rs149990	27998258	A	1.024	0.9178	0.3587
6	rs202906	28011652	G	1.018	0.6854	0.4931
6	rs203878	28048996	C	0.9763	-1.374	0.1693
6	rs10484404	28055495	A	0.8568	-5.177	2.259e-07
6	rs13197574	28060239	G	1.064	2.079	0.03759
6	rs9468287	28079741	A	1.032	1.262	0.207
6	rs4713140	28097193	A	1.018	0.7287	0.4662
6	rs1225710	28100640	G	0.9762	-1.38	0.1675
6	rs3757188	28107357	G	1.02	0.7972	0.4253
6	rs1225715	28113373	G	0.9753	-1.432	0.1521
6	rs13205911	28124114	A	1.066	2.143	0.03215
6	rs9380064	28143118	G	1.021	0.829	0.4071
6	rs2622315	28152567	A	0.8576	-5.229	1.703e-07
6	rs1233704	28166923	A	1.012	0.5949	0.5519
6	rs1233701	28168726	C	1.012	0.5877	0.5567
6	rs1237875	28173010	A	1.011	0.5596	0.5758
6	rs1736891	28187101	A	0.9776	-1.288	0.1978
6	rs9393908	28190830	A	1.031	1.193	0.2329
6	rs9366717	28191057	A	1.031	1.196	0.2319
6	rs1150707	28197605	A	0.9791	-1.202	0.2294
6	rs9468317	28198456	G	1.029	1.298	0.1945
6	rs7206	28201138	G	0.9804	-1.129	0.2589
6	rs9380069	28203300	G	1.027	1.047	0.295
6	rs1150711	28208535	G	0.9715	-1.565	0.1176
6	rs9295768	28209102	A	1.029	1.307	0.1913
6	rs967005	28210688	A	1.031	1.382	0.1671
6	rs13408	28212748	A	0.9823	-1.032	0.3019
6	rs1233710	28215446	A	0.9955	-0.1129	0.9101
6	rs2235359	28215641	C	0.9121	-3.739	0.0001845
6	rs1736895	28219826	A	0.9828	-1.002	0.3164
6	rs10456362	28221816	A	1.024	0.9776	0.3283
6	rs1778508	28229881	G	1.022	0.9074	0.3642
6	rs2799077	28234597	A	1.021	0.8615	0.389
6	rs11965538	28239915	A	1.021	0.87	0.3843
6	rs1778484	28240798	G	0.9614	-2.189	0.02862
6	rs1419183	28242794	C	1.019	0.7654	0.4441
6	rs1150726	28243042	A	0.9621	-2.151	0.0315
6	rs1150724	28250236	A	0.9624	-2.131	0.03308
6	rs6901575	28250984	A	1.02	0.8191	0.4127
6	rs13211507	28257377	G	1.067	2.185	0.02891
6	rs1997660	28269663	G	0.9569	-2.391	0.01679
6	rs9468333	28271198	A	0.9568	-2.399	0.01645
6	rs853690	28285482	A	0.9577	-2.351	0.01873
6	rs853685	28288785	A	1.017	0.6864	0.4924
6	rs707907	28291240	G	0.9564	-2.42	0.01553
6	rs9301	28292706	G	0.9797	-1.17	0.242
6	rs853684	28294550	G	0.9799	-1.158	0.2468
6	rs853683	28295039	G	0.957	-2.39	0.01685
6	rs16893970	28299295	G	0.9141	-3.831	0.0001276
6	rs853676	28299687	A	1.02	0.836	0.4031
6	rs7772827	28301143	G	0.9674	-1.709	0.08753
6	rs1416920	28302784	G	0.9706	-1.545	0.1223
6	rs9468344	28309569	C	0.9728	-1.425	0.1541
6	rs6912584	28309590	G	0.9513	-2.398	0.01647
6	rs12180820	28316478	A	0.97	-1.576	0.1151
6	rs6921919	28325201	G	0.9525	-2.306	0.02113
6	rs6922111	28325308	A	0.9514	-2.362	0.01818
6	rs213230	28330264	G	0.9763	-1.225	0.2204
6	rs213228	28331252	C	0.9674	-1.796	0.07256
6	rs7774981	28346910	G	0.9416	-3.012	0.002593
6	rs2531825	28349264	A	0.9879	-0.6957	0.4866
6	rs1361385	28358320	G	0.9705	-1.613	0.1067
6	rs2041230	28365515	G	0.9703	-1.625	0.1042
6	rs2232423	28366151	G	1.07	2.301	0.02139
6	rs2232422	28366262	A	0.8505	-5.178	2.241e-07
6	rs4357130	28367683	C	0.9704	-1.618	0.1058
6	rs9468370	28368940	A	0.9702	-1.63	0.1031
6	rs13196606	28370078	A	0.9402	-3.096	0.001962
6	rs6908137	28370393	C	0.9698	-1.649	0.09917
6	rs4254981	28371402	C	0.9708	-1.592	0.1113
6	rs6899389	28381140	A	0.9692	-1.679	0.0932
6	rs1558205	28382262	A	0.9653	-1.919	0.05502
6	rs6922169	28382932	A	0.9711	-1.577	0.1148
6	rs16894091	28390137	A	0.9409	-3.047	0.00231
6	rs3800328	28390843	A	0.9723	-1.507	0.1317
6	rs2859365	28391465	G	0.9883	-0.6718	0.5017
6	rs7740351	28399412	C	0.9698	-1.649	0.0991
6	rs16894106	28400339	A	0.9413	-3.027	0.002468
6	rs7766356	28400538	G	0.9518	-2.18	0.02927
6	rs11752919	28403603	G	0.9603	-2.298	0.02155
6	rs916403	28408258	G	0.9775	-1.338	0.1808
6	rs2531803	28411220	C	0.9766	-1.391	0.1641
6	rs13190937	28411244	A	0.9371	-3.535	0.0004078
6	rs2531804	28411303	G	0.959	-2.411	0.01592
6	rs6902687	28413491	G	0.9372	-3.535	0.0004076
6	rs6903535	28417222	G	0.9605	-2.288	0.02216
6	rs1041926	28426296	G	1.008	0.1507	0.8802
6	rs16894128	28444165	G	0.9561	-1.701	0.08898
6	rs1029328	28447915	G	0.9609	-1.534	0.125
6	rs1015811	28448086	G	1.024	1.24	0.215
6	rs7770236	28450437	A	1.078	2.231	0.02571
6	rs2859355	28461221	A	1.031	1.672	0.0946
6	rs12661782	28466442	G	1.135	4.374	1.22e-05
6	rs2071966	28473325	C	1.123	4.063	4.848e-05
6	rs722788	28483150	C	0.9403	-2.578	0.009941
6	rs11757235	28489279	A	0.9562	-1.493	0.1354
6	rs445870	28494327	G	1.044	2.334	0.01957
6	rs13215054	28502794	A	0.97	-1.509	0.1312
6	rs6456825	28522695	G	1.015	0.8855	0.3759
6	rs414745	28526655	C	0.9711	-1.583	0.1135
6	rs418092	28533946	A	0.9693	-1.679	0.09311
6	rs450630	28542424	A	1.014	0.7872	0.4312
6	rs370520	28542520	A	1.013	0.7729	0.4396
6	rs17336532	28543264	A	0.9597	-1.917	0.05525
6	rs16901848	28546952	A	0.9409	-2.953	0.003148
6	rs6901724	28565827	G	0.8415	-5.799	6.682e-09
6	rs418914	28568528	G	0.971	-1.586	0.1128
6	rs442439	28573006	A	0.9658	-1.908	0.05645
6	rs9501180	28579471	A	1.006	0.3507	0.7258
6	rs16894171	28602272	A	1.033	1.423	0.1549
6	rs7743296	28614610	T	1.004	0.1459	0.884
6	rs13194504	28630691	A	1.072	2.349	0.01885
6	rs7767008	28630793	C	1.012	0.6466	0.5179
6	rs3864294	28641957	G	0.9968	-0.1861	0.8523
6	rs6939576	28669315	A	1.029	1.545	0.1222
6	rs6908726	28671343	G	1.046	1.595	0.1108
6	rs1539584	28679945	C	0.9786	-0.9635	0.3353
6	rs9468413	28689672	C	0.9735	-1.132	0.2577
6	rs9393929	28696063	A	1.042	1.461	0.1439
6	rs7755641	28699369	G	0.91	-2.59	0.009595
6	rs6456834	28700352	A	0.9739	-1.117	0.2639
6	rs880638	28706912	A	0.9911	-0.5102	0.6099
6	rs1233579	28712663	G	1.072	2.357	0.01841
6	rs1233585	28716345	G	1.027	1.186	0.2356
6	rs1233599	28731188	C	1.071	2.351	0.01874
6	rs1233604	28734676	A	1.073	2.403	0.01625
6	rs1233615	28739584	A	1.022	1.263	0.2065
6	rs1233621	28747643	G	1.02	1.175	0.2398
6	rs1311918	28753646	A	1.072	2.375	0.01755
6	rs2765222	28767076	A	0.9089	-2.635	0.008423
6	rs7767099	28768698	A	1.071	2.348	0.01885
6	rs3131343	28775564	A	1.072	2.393	0.01672
6	rs4324798	28776117	A	1.07	2.312	0.02079
6	rs209181	28792477	A	1.004	0.1807	0.8566
6	rs3118357	28802149	A	1.071	2.34	0.01931
6	rs9257248	28803291	A	1.068	2.236	0.02535
6	rs176461	28826405	G	0.8914	-2.915	0.003553
6	rs3132389	28831021	C	1.066	2.189	0.02862
6	rs3132390	28832788	G	1.032	1.104	0.2696
6	rs4713182	28833225	A	1.081	2.612	0.008993
6	rs3132392	28838629	G	1.068	2.263	0.02361
6	rs1016472	28851367	G	0.9718	-1.499	0.1338
6	rs3135309	28855805	C	1.07	2.337	0.01944
6	rs209139	28863483	A	0.8559	-4.174	2.993e-05
6	rs209131	28867755	G	0.9681	-1.737	0.08235
6	rs3132377	28885974	G	0.969	-1.685	0.09198
6	rs2230683	28891176	G	1.07	2.334	0.01962
6	rs2894066	28893927	A	0.9955	-0.2567	0.7974
6	rs3763338	28894311	A	1.064	2.088	0.03676
6	rs2015436	28896914	G	0.9737	-1.416	0.1567
6	rs3118361	28898287	A	1.068	2.228	0.02588
6	rs1004062	28902133	C	1.021	1.219	0.2229
6	rs3130895	28905791	A	1.069	2.298	0.02157
6	rs4713186	28909465	G	0.9975	-0.1433	0.8861
6	rs7761745	28909779	A	1.054	1.904	0.05685
6	rs2071790	28911802	G	1.022	1.314	0.1889
6	rs2071789	28912076	A	1.044	1.849	0.06444
6	rs2071788	28912307	A	1.08	2.554	0.01066
6	rs4947339	28916252	A	0.9989	-0.0637	0.9492
6	rs9257403	28916972	A	1.033	1.787	0.07401
6	rs6456876	28918936	G	0.9976	-0.1389	0.8895
6	rs4947256	28921940	A	1.062	2.049	0.04045
6	rs1476016	28922719	A	1.021	1.222	0.2216
6	rs3130845	28923367	G	1.069	2.282	0.02249
6	rs12386522	28928167	G	0.8861	-3.03	0.002443
6	rs9257425	28936556	G	0.9702	-1.603	0.1089
6	rs6933672	28941688	A	0.871	-4.92	8.651e-07
6	rs16894533	28945522	A	0.9715	-1.201	0.2298
6	rs3135322	28946920	G	1.021	1.252	0.2107
6	rs3130837	28948092	A	1.07	2.324	0.02012
6	rs9257445	28949206	C	1.025	1.258	0.2085
6	rs968722	28949904	A	0.9857	-0.6246	0.5322
6	rs3130888	28949960	G	1.074	2.459	0.01391
6	rs6904975	28952035	A	0.9947	-0.3065	0.7592
6	rs3129792	28956416	G	1.02	1.163	0.2449
6	rs6934470	28956751	G	0.9527	-0.5526	0.5806
6	rs6934947	28956795	A	2.375	0.9359	0.3493
6	rs9468458	28957583	A	1.052	1.856	0.06343
6	rs16894540	28961819	G	0.9558	-1.923	0.05447
6	rs6456880	28963248	C	0.996	-0.2339	0.8151
6	rs9295783	28963323	A	1.344	0.3533	0.7238
6	rs9468459	28965691	A	0.8693	-3.651	0.000261
6	rs6920392	28967038	G	0.9967	-0.191	0.8485
6	rs9257453	28968930	G	1.094	2.892	0.003832
6	rs9295784	28969148	C	0.8755	-3.454	0.0005529
6	rs6456881	28970100	A	0.9882	-0.5165	0.6055
6	rs3129793	28970176	A	1.023	1.327	0.1844
6	rs9257455	28970745	A	0.9976	-0.1407	0.8881
6	rs6925178	28973215	A	1.029	1.44	0.1499
6	rs3130893	28980707	G	1.071	2.352	0.01866
6	rs6930903	28981244	G	1.028	1.417	0.1566
6	rs9468464	28984512	G	0.8956	-3.021	0.002522
6	rs3129795	28984755	A	1.002	0.1095	0.9128
6	rs9380103	28985205	G	1.075	2.428	0.01516
6	rs6941946	28988583	G	0.9892	-0.6274	0.5304
6	rs2394513	28992508	A	1.101	2.913	0.003578
6	rs7741520	28994570	G	1.019	0.9331	0.3507
6	rs10484544	28995719	G	0.9554	-1.947	0.05154
6	rs4713197	28997585	C	1.04	1.473	0.1408
6	rs16894557	28999826	A	0.9993	-0.02377	0.981
6	rs7755402	29002062	G	0.9556	-1.939	0.05255
6	rs9468471	29004091	A	1.019	0.9538	0.3402
6	rs9468473	29006250	A	1.019	0.9468	0.3438
6	rs6456889	29010824	G	1.019	0.946	0.3441
6	rs2143574	29014026	A	0.9904	-0.5565	0.5778
6	rs3130756	29017101	A	1.014	0.838	0.402
6	rs9348819	29019232	A	1.083	2.668	0.007628
6	rs7747023	29025680	G	0.986	-0.6123	0.5403
6	rs3117143	29031142	A	1.07	2.32	0.02034
6	rs12665818	29032184	T	0.9554	-1.941	0.05223
6	rs6918175	29039230	C	0.9541	-2	0.04552
6	rs6456895	29039895	A	0.9896	-0.6057	0.5447
6	rs3131083	29039977	A	1.013	0.7798	0.4355
6	rs6456897	29041283	G	0.9742	-0.2976	0.766
6	rs9348821	29047203	G	0.9875	-0.5446	0.586
6	rs11758255	29050714	G	1.018	0.898	0.3692
6	rs7740805	29051874	G	2.066	1.632	0.1026
6	rs6903771	29052572	A	0.9867	-0.5831	0.5598
6	rs3129788	29057639	A	1.07	2.324	0.02013
6	rs9380109	29057971	G	0.9903	-0.5639	0.5728
6	rs2142905	29064772	G	0.9605	-1.757	0.0789
6	rs4713201	29067263	G	1.075	2.445	0.01448
6	rs3129111	29067772	A	1.079	2.299	0.02152
6	rs3131091	29073094	A	1.012	0.6874	0.4918
6	rs6456908	29075072	A	1.02	0.9795	0.3273
6	rs3749977	29080344	A	1.019	0.9516	0.3413
6	rs3129106	29081161	C	0.9649	-1.516	0.1296
6	rs9404947	29086613	A	7.97	1.909	0.05625
6	rs3130766	29086829	A	1.014	0.8299	0.4066
6	rs2064162	29088815	G	0.991	-0.5237	0.6005
6	rs3130772	29092579	G	0.9934	-0.3815	0.7028
6	rs3130773	29095908	A	1.071	2.366	0.01798
6	rs6930603	29098830	A	2.364	2.515	0.01192
6	rs3130778	29099579	A	0.997	-0.1747	0.8613
6	rs2267632	29106468	A	1.084	2.191	0.02844
6	rs9468487	29107052	G	0.8924	-3.14	0.001688
6	rs9393945	29108291	C	1.075	2.437	0.01481
6	rs3116846	29114616	G	1.017	1.026	0.3051
6	rs3130724	29118530	A	1.067	3.068	0.002155
6	rs3116847	29118813	G	0.9584	-1.79	0.07352
6	rs3129123	29119159	A	1.042	2.415	0.01576
6	rs3129126	29121631	G	1.017	1.002	0.3164
6	rs3129131	29125402	G	1.039	2.276	0.02287
6	rs2394520	29137220	G	0.9997	-0.01642	0.9869
6	rs3129151	29138315	A	1.06	2.748	0.005987
6	rs2206042	29142476	C	1.04	2.298	0.02154
6	rs3130745	29148619	A	1.041	2.382	0.01722
6	rs3116820	29151671	G	1.045	2.556	0.01058
6	rs9257593	29152794	A	1.041	2.339	0.01934
6	rs9501303	29160697	A	1.611	1.546	0.1222
6	rs3116826	29161435	A	1.042	2.422	0.01543
6	rs3116830	29167575	A	1.072	2.403	0.01625
6	rs760804	29171039	A	1.068	3.112	0.001861
6	rs10452602	29173087	A	0.7638	-2.587	0.009683
6	rs3116832	29179145	G	0.955	-1.947	0.05159
6	rs2894083	29182308	G	1.042	2.411	0.01593
6	rs3129098	29185287	G	1.039	2.211	0.02706
6	rs3130803	29189155	A	1.04	2.28	0.0226
6	rs12660419	29191548	A	0.9947	-0.1787	0.8582
6	rs3130812	29193785	A	1.038	2.189	0.02856
6	rs11962388	29193859	G	0.8757	-1.367	0.1717
6	rs11964645	29193989	G	0.8813	-1.467	0.1424
6	rs3130813	29195011	G	1.037	2.125	0.03355
6	rs3130814	29196181	C	1.019	1.071	0.2842
6	rs2207338	29199824	C	1.021	1.187	0.2351
6	rs3129105	29213070	A	1.013	0.7875	0.431
6	rs3117330	29225795	A	1.022	1.256	0.2091
6	rs3117329	29227643	G	1.017	1.004	0.3156
6	rs3130827	29230683	A	1.023	1.284	0.1992
6	rs10484545	29234510	C	1.076	2.149	0.03161
6	rs6904130	29235193	G	1.074	2.106	0.03523
6	rs7766902	29236645	A	1.061	2.178	0.02942
6	rs3130830	29236722	G	1.016	0.9575	0.3383
6	rs6942318	29238015	A	1.076	2.153	0.03132
6	rs3117326	29240378	A	1.069	2.286	0.02226
6	rs3130834	29248149	G	1.069	2.283	0.02246
6	rs9468508	29253756	A	0.8937	-2.859	0.004244
6	rs6901923	29253887	A	0.9272	-0.8681	0.3853
6	rs1884123	29256420	A	1.033	1.828	0.06761
6	rs4446587	29259623	G	1.024	1.413	0.1576
6	rs3117425	29260431	A	1.047	1.623	0.1046
6	rs9257691	29268929	C	1.026	1.499	0.1339
6	rs3117424	29269283	A	3.034	2.224	0.02615
6	rs4594993	29270498	G	1.075	2.281	0.02253
6	rs9348826	29270795	G	1.084	2.846	0.00443
6	rs3117426	29272012	A	1.076	3.461	0.0005387
6	rs16894709	29272301	A	1.069	2.116	0.03431
6	rs3117427	29274136	G	1.062	2.089	0.03667
6	rs9257693	29274348	G	1.028	1.613	0.1067
6	rs9257694	29274486	A	1.037	2.13	0.0332
6	rs17404424	29275298	A	1.029	0.602	0.5472
6	rs1474859	29275585	T	1.952	2.197	0.02805
6	rs9257710	29282986	G	1.102	1.394	0.1632
6	rs9257711	29283443	A	1.067	1.197	0.2314
6	rs3129683	29286670	G	0.9972	-0.1161	0.9076
6	rs16894722	29292030	G	1.136	2.618	0.008836
6	rs12660111	29296148	A	1.038	1.567	0.117
6	rs9357078	29297666	A	1.106	3.638	0.0002746
6	rs9257731	29299371	A	1.04	0.5756	0.5649
6	rs6930435	29301222	A	0.9706	-1.461	0.1439
6	rs6903989	29302030	A	0.9664	-1.663	0.09625
6	rs9257745	29306656	A	1.07	2.839	0.004523
6	rs1014258	29310681	A	0.9696	-1.514	0.13
6	rs3117435	29312762	C	1.397	1.196	0.2317
6	rs10447393	29316852	A	1.013	0.7427	0.4577
6	rs9257768	29322086	A	1.118	1.598	0.11
6	rs3117438	29323259	G	0.7855	-4.743	2.105e-06
6	rs7761746	29323655	A	0.8325	-2.728	0.00637
6	rs9257770	29323838	C	1.081	1.424	0.1545
6	rs6930033	29323905	C	1.034	1.422	0.1549
6	rs4713210	29325433	A	1.106	3.645	0.0002678
6	rs9257775	29327079	G	1.035	2.022	0.04319
6	rs9257792	29334439	G	0.9651	-0.8314	0.4057
6	rs16894773	29335482	A	1.006	0.1434	0.886
6	rs9380120	29335537	G	1.105	3.628	0.0002862
6	rs9257794	29335661	A	0.998	-0.09874	0.9213
6	rs6934993	29337500	G	0.9959	-0.2026	0.8394
6	rs4713213	29338962	G	1.007	0.3897	0.6968
6	rs9257799	29339271	G	1.099	3.646	0.0002663
6	rs9257800	29340743	A	1.057	1.934	0.05307
6	rs7772982	29341007	G	1.082	3.642	0.0002703
6	rs7753474	29341308	A	1.082	3.637	0.000276
6	rs7774029	29341623	G	1.053	1.408	0.1591
6	rs9380122	29342236	G	1.02	0.4677	0.64
6	rs3749971	29342775	A	1.061	2.079	0.03765
6	rs5003264	29343989	A	0.9823	-1.056	0.2909
6	rs238883	29346226	G	0.9954	-0.253	0.8003
6	rs238881	29346989	G	1.016	0.9126	0.3615
6	rs238880	29347044	A	0.9801	-1.183	0.2369
6	rs9257806	29347541	G	0.9081	-0.4538	0.6499
6	rs3129688	29348297	G	0.7996	-4.759	1.947e-06
6	rs3117442	29349091	G	1.017	0.969	0.3325
6	rs238876	29349609	A	0.9838	-0.9658	0.3342
6	rs1419640	29350854	C	1.014	0.7932	0.4276
6	rs238873	29351641	G	1.029	0.3694	0.7119
6	rs238872	29351873	G	1.015	0.8542	0.393
6	rs3117444	29352943	A	1.016	0.9337	0.3504
6	rs3129681	29354383	G	1.015	0.9039	0.366
6	rs3094552	29354621	A	1.016	0.9472	0.3435
6	rs3094551	29354799	A	1.032	1.833	0.06684
6	rs3094550	29354809	C	1.034	1.961	0.04987
6	rs238869	29355113	G	0.9678	-1.833	0.06685
6	rs3094548	29355202	G	0.9512	-2.706	0.006804
6	rs11966698	29355238	A	0.9142	-1.146	0.2518
6	rs238868	29355358	G	2.735	2.248	0.0246
6	rs1419638	29355519	A	0.9827	-0.9925	0.321
6	rs1419637	29355558	T	1.008	0.455	0.6491
6	rs1419635	29355918	G	0.998	-0.1091	0.9131
6	rs4711185	29356046	A	1.025	1.454	0.146
6	rs9380123	29356118	A	0.9959	-0.2224	0.824
6	rs9257809	29356331	G	1.077	2.594	0.009475
6	rs379157	29356587	G	1.018	1.046	0.2956
6	rs442694	29356687	A	1.074	2.501	0.01239
6	rs9257812	29357021	A	1.001	0.05627	0.9551
6	rs9393956	29357645	G	1.085	2.003	0.04519
6	rs1592404	29358676	C	0.9945	-0.2987	0.7652
6	rs9257819	29360183	C	1.001	0.04736	0.9622
6	rs9257820	29360269	A	1	0.007445	0.9941
6	rs3128850	29361033	G	0.8044	-4.665	3.084e-06
6	rs7753592	29362068	T	0.846	-1.913	0.05574
6	rs9257828	29363697	A	0.9938	-0.3678	0.713
6	rs4713217	29364325	G	1.001	0.07483	0.9404
6	rs7770882	29365645	A	0.9907	-0.5537	0.5798
6	rs4713218	29365974	A	1.001	0.06909	0.9449
6	rs1028411	29367399	C	1.002	0.1126	0.9103
6	rs9257837	29368021	A	1.007	0.2799	0.7795
6	rs9257843	29368665	G	0.9921	-0.4706	0.638
6	rs9405124	29368813	G	0.9947	-0.2896	0.7721
6	rs2394604	29369268	A	1.01	0.4148	0.6783
6	rs2394607	29369519	G	0.9945	-0.3278	0.743
6	rs1419634	29369672	A	0.9988	-0.06888	0.9451
6	rs6922801	29370285	A	2.617	1.046	0.2954
6	rs429479	29372323	G	1.082	2.809	0.004965
6	rs2394608	29372429	G	0.9981	-0.1016	0.9191
6	rs1419632	29373249	C	0.9913	-0.5178	0.6046
6	rs12192194	29379891	G	0.985	-0.8342	0.4042
6	rs1544403	29381906	G	1.077	1.823	0.0683
6	rs1362073	29383320	A	0.9836	-0.9154	0.36
6	rs16894861	29383394	A	1.028	0.223	0.8235
6	rs10807055	29384131	G	0.9853	-0.8176	0.4136
6	rs16894876	29386749	A	1.029	0.223	0.8236
6	rs2523421	29390440	G	0.9459	-1.931	0.05342
6	rs1419643	29391936	C	1.012	0.6624	0.5077
6	rs2746148	29392972	G	0.9982	-0.05627	0.9551
6	rs2074470	29394427	G	1.014	0.7667	0.4432
6	rs9257857	29394926	A	1.014	0.5918	0.554
6	rs16894900	29395499	G	1.02	0.2606	0.7944
6	rs7770592	29395747	A	0.9864	-0.7554	0.45
6	rs7757269	29396217	G	0.8266	-2.148	0.0317
6	rs7349908	29397521	A	0.9965	-0.1904	0.849
6	rs6904456	29397552	G	1.716	0.8	0.4237
6	rs16894908	29402435	A	0.91	-1.989	0.04675
6	rs6908560	29403272	A	0.9497	-0.48	0.6312
6	rs3094561	29404157	A	1.005	0.2776	0.7813
6	rs9468532	29407378	G	0.9638	-0.7557	0.4498
6	rs6933601	29407602	A	0.9045	-1.462	0.1438
6	rs17184009	29407955	A	0.9186	-0.7622	0.4459
6	rs2074469	29407970	G	0.9972	-0.1297	0.8968
6	rs11755182	29408057	A	0.8385	-1.926	0.05417
6	rs2074466	29408313	A	1.011	0.4651	0.6419
6	rs11968123	29408721	C	0.9217	-0.7311	0.4647
6	rs1535039	29411432	G	1.076	2.542	0.01102
6	rs16894919	29412222	A	0.9213	-1.782	0.07474
6	rs9368601	29412423	A	0.7266	-0.2602	0.7947
6	rs7738742	29414346	G	0.8994	-1.574	0.1156
6	rs7739243	29414613	G	0.9083	-2.035	0.04185
6	rs6935708	29416652	G	0.8787	-1.879	0.06025
6	rs2523442	29417817	G	0.9814	-0.9563	0.3389
6	rs7738548	29421209	A	0.9426	-1.21	0.2263
6	rs3094574	29422092	A	0.9988	-0.07061	0.9437
6	rs2523440	29422243	G	1.069	0.3681	0.7128
6	rs9257863	29425584	C	1.015	0.6297	0.5289
6	rs3117194	29426008	A	1.005	0.3147	0.753
6	rs6456951	29426203	A	0.9426	-1.211	0.2259
6	rs2523439	29427520	A	0.9781	-1.139	0.2545
6	rs2021729	29429392	A	0.9777	-1.16	0.246
6	rs2073148	29430170	G	0.9504	-1.084	0.2783
6	rs1345228	29432390	G	1.009	0.407	0.684
6	rs2107192	29433942	A	0.9779	-1.149	0.2507
6	rs2107191	29434295	G	1.004	0.2531	0.8002
6	rs4713226	29434414	A	1.08	2.77	0.005607
6	rs2746149	29435355	G	1.077	2.589	0.009613
6	rs16894948	29440257	A	0.9506	-1.079	0.2804
6	rs12206077	29440741	A	1.002	0.09207	0.9266
6	rs1362077	29440988	A	1.051	0.302	0.7626
6	rs1362076	29441169	A	0.9736	-0.3105	0.7562
6	rs7751705	29441618	A	0.915	-1.518	0.129
6	rs2746150	29442701	A	1.076	2.541	0.01104
6	rs2523444	29442831	A	0.9848	-0.4727	0.6364
6	rs7769924	29443926	G	0.9284	-1.369	0.171
6	rs1233495	29444121	A	1.042	2.132	0.033
6	rs3094573	29446632	C	1.005	0.2707	0.7866
6	rs11963957	29446855	A	0.9097	-0.915	0.3602
6	rs7771335	29448038	G	0.9299	-1.339	0.1805
6	rs17415601	29452411	G	0.8911	-3.047	0.002308
6	rs10484547	29452774	C	0.9321	-1.275	0.2022
6	rs2066951	29454489	C	0.9429	-1.095	0.2733
6	rs9348832	29456021	A	1.069	1.535	0.1248
6	rs11756938	29456654	A	0.9821	-0.2385	0.8115
6	rs1233492	29458477	G	0.977	-1.202	0.2295
6	rs1233491	29461730	C	1.075	2.535	0.01126
6	rs1233490	29461914	G	0.9768	-1.212	0.2255
6	rs6915084	29462181	A	2.617	1.046	0.2954
6	rs1233489	29463043	A	1.078	2.621	0.008776
6	rs6906307	29463892	C	0.9282	-1.269	0.2046
6	rs9257870	29464966	A	0.831	-0.8711	0.3837
6	rs2746147	29466608	A	0.9753	-1.29	0.197
6	rs1345227	29466956	G	0.9943	-0.3317	0.7402
6	rs7766082	29468006	G	0.9211	-1.44	0.1499
6	rs7746192	29468207	A	0.9798	-0.312	0.755
6	rs16894983	29468710	A	1.942	0.4683	0.6396
6	rs1233487	29468809	G	1.04	2.02	0.04339
6	rs9257873	29468968	C	1.013	0.5517	0.5811
6	rs1233486	29469652	A	0.9768	-1.213	0.225
6	rs1234843	29469940	G	0.9782	-1.154	0.2484
6	rs3131019	29470985	C	0.9916	-0.4933	0.6218
6	rs16894986	29471872	G	1.063	0.3716	0.7102
6	rs11961013	29471934	A	0.8271	-2.109	0.03491
6	rs757256	29472916	A	1.013	0.7607	0.4468
6	rs3130858	29473501	C	0.804	-4.719	2.37e-06
6	rs734959	29474662	G	0.9937	-0.3692	0.712
6	rs734961	29475039	A	1.006	0.2655	0.7907
6	rs734960	29475142	A	1.007	0.282	0.778
6	rs1233482	29475682	A	0.9787	-1.113	0.2659
6	rs3131020	29475902	A	1.012	0.696	0.4865
6	rs3131021	29476142	A	0.9833	-0.9828	0.3257
6	rs3128847	29476325	A	0.9833	-0.6235	0.5329
6	rs9257877	29476508	A	1.079	2.737	0.006208
6	rs3131022	29476684	C	1.003	0.1883	0.8507
6	rs1557820	29477240	A	1.004	0.2508	0.802
6	rs1557819	29477273	C	1.002	0.1285	0.8978
6	rs1233480	29477414	A	1.054	1.909	0.05626
6	rs2158281	29477783	G	1.003	0.1489	0.8816
6	rs9357082	29477857	G	1.073	1.725	0.08453
6	rs2285792	29478170	G	1.01	0.4491	0.6534
6	rs2285791	29478301	A	1.003	0.1287	0.8976
6	rs3094572	29480993	A	0.9937	-0.3649	0.7152
6	rs6929410	29482387	A	0.5026	-2.01	0.0444
6	rs2523433	29482432	A	0.9735	-1.391	0.1644
6	rs1592412	29483839	A	0.9926	-0.433	0.665
6	rs1592410	29483968	A	1.004	0.2287	0.8191
6	rs2859876	29486215	C	1.004	0.2574	0.7968
6	rs3094564	29486345	G	0.9948	-0.3032	0.7618
6	rs16894996	29486613	A	1.141	0.8225	0.4108
6	rs9257890	29486908	A	1.008	0.3609	0.7182
6	rs2745400	29488249	G	0.9531	-2.828	0.004685
6	rs2523429	29488416	A	1.036	2.08	0.03752
6	rs2745401	29488478	G	1.066	3.773	0.0001611
6	rs1419644	29488637	T	0.8284	-3.215	0.001304
6	rs724078	29489048	A	0.9743	-1.431	0.1524
6	rs9468543	29489126	A	0.8204	-0.5568	0.5777
6	rs7752486	29492563	A	0.8555	-1.844	0.06513
6	rs969931	29494897	C	1.035	2.039	0.04143
6	rs2745406	29496083	G	1.038	2.212	0.02695
6	rs6939431	29496220	A	1.049	0.6472	0.5175
6	rs1233427	29496664	A	1.051	2.94	0.00328
6	rs9501676	29496776	A	0.8418	-1.993	0.04629
6	rs9501677	29497002	A	0.8604	-2.632	0.008491
6	rs1233426	29498102	A	1.05	2.848	0.004402
6	rs1233424	29499189	A	0.4946	-5.038	4.695e-07
6	rs362546	29499416	G	1.051	2.907	0.003649
6	rs909968	29499505	A	1.052	2.968	0.003
6	rs909967	29499537	G	1.036	2.107	0.03509
6	rs886381	29500225	A	0.9715	-1.487	0.137
6	rs2294748	29501182	A	0.7562	-1.387	0.1655
6	rs16895022	29501220	A	1.042	0.2766	0.7821
6	rs9461533	29501422	G	0.8415	-2.028	0.0426
6	rs1233421	29501514	A	1.046	2.679	0.007391
6	rs6456964	29502128	A	0.8502	-2.957	0.003102
6	rs1233420	29503323	G	0.963	-2.222	0.02629
6	rs6930217	29503782	G	0.8067	-1.198	0.2308
6	rs3025672	29506035	A	0.4533	-4.845	1.268e-06
6	rs414282	29506260	G	1.054	3.076	0.002099
6	rs3025670	29506291	G	0.7964	-1.273	0.203
6	rs3025667	29507218	G	0.8379	-2.044	0.041
6	rs362514	29507310	A	1.048	2.758	0.005808
6	rs446198	29507426	A	1.053	3.028	0.002462
6	rs6931702	29507571	A	0.8938	-1.476	0.1399
6	rs10484548	29508273	G	0.8379	-2.044	0.041
6	rs362540	29510325	A	0.962	-2.282	0.02248
6	rs1233417	29511850	G	0.9696	-1.572	0.1159
6	rs426595	29512482	A	1.055	3.148	0.001642
6	rs407161	29513807	G	0.9591	-2.459	0.01393
6	rs398616	29514230	A	1.056	3.208	0.001335
6	rs3094575	29515802	A	0.9746	-1.307	0.1912
6	rs3094576	29516242	A	0.9984	-0.06388	0.9491
6	rs376681	29517093	G	1.055	3.174	0.001502
6	rs365488	29517958	G	0.9604	-2.387	0.017
6	rs2745411	29518442	A	1.037	2.125	0.0336
6	rs417374	29518472	A	0.9609	-2.348	0.01887
6	rs6902738	29518479	G	0.8192	-1.119	0.2629
6	rs9368606	29518665	C	1.026	1.197	0.2312
6	rs7763643	29518954	A	0.7906	-1.332	0.1827
6	rs17351888	29519173	G	1.015	0.3998	0.6893
6	rs453658	29519848	G	1.056	3.187	0.001437
6	rs6915177	29522588	A	0.8626	-2.698	0.006985
6	rs2076487	29523859	C	0.8659	-2.641	0.008267
6	rs2076485	29523952	G	0.9656	-1.805	0.07101
6	rs404240	29523957	G	1.083	2.789	0.005294
6	rs2534790	29524168	A	0.966	-1.782	0.07479
6	rs362536	29526940	A	0.959	-2.468	0.01359
6	rs64036	29527267	A	0.8689	-2.45	0.01427
6	rs1233406	29527581	C	0.7275	-2.145	0.03198
6	rs362535	29527621	G	1.145	0.8169	0.414
6	rs362513	29528318	G	1.054	3.067	0.002162
6	rs995185	29529137	A	0.976	-1.227	0.2198
6	rs1233405	29529754	A	1.058	3.32	0.0008993
6	rs362532	29530413	G	0.8725	-1.953	0.05076
6	rs362531	29530455	A	0.8785	-1.848	0.06466
6	rs362512	29530628	A	0.9589	-2.465	0.01369
6	rs362511	29530850	G	0.9917	-0.3967	0.6916
6	rs362529	29530868	A	0.9154	-3.665	0.0002472
6	rs362527	29531818	G	0.8503	-4.164	3.128e-05
6	rs2523447	29532739	A	0.8368	-4.176	2.967e-05
6	rs388234	29533295	G	0.9407	-3.467	0.0005265
6	rs3094577	29533870	A	1.022	1.218	0.2234
6	rs12525160	29535217	A	0.8714	-5.854	4.795e-09
6	rs1235162	29537224	G	1.079	2.694	0.007055
6	rs1233400	29537975	A	1.103	4.244	2.2e-05
6	rs1233399	29539482	A	1.03	1.403	0.1607
6	rs3025651	29539914	C	0.8053	-4.994	5.903e-07
6	rs1003581	29540204	T	0.8767	-5.735	9.73e-09
6	rs982558	29540522	A	1.033	1.34	0.1804
6	rs6912437	29541394	A	0.7731	-0.841	0.4004
6	rs3025650	29542947	G	0.8215	-4.696	2.655e-06
6	rs362525	29543646	C	0.8749	-5.713	1.109e-08
6	rs12528017	29544551	C	0.8985	-2.942	0.003266
6	rs3117073	29544825	G	1.002	0.1167	0.9071
6	rs362522	29545208	A	0.9537	-2.353	0.01864
6	rs1233397	29545715	G	1.052	2.52	0.01173
6	rs1233396	29546799	A	1.04	1.458	0.145
6	rs926552	29548089	A	1.043	1.582	0.1136
6	rs6936331	29548775	A	0.9133	-2.056	0.03976
6	rs1233394	29549261	A	1.094	3.712	0.0002054
6	rs12530421	29549443	C	0.9037	-2.921	0.00349
6	rs1233393	29549653	C	1.076	2.585	0.009745
6	rs1233391	29550618	G	1.032	1.519	0.1288
6	rs1233390	29551861	A	1.096	3.793	0.0001491
6	rs1233389	29552483	A	1.097	3.842	0.0001219
6	rs1233388	29553727	G	1.03	1.444	0.1489
6	rs362521	29556759	A	0.8981	-2.921	0.003486
6	rs1233386	29558190	A	1.103	4.04	5.342e-05
6	rs362520	29558364	G	0.8052	-4.713	2.445e-06
6	rs1233384	29559295	A	1.102	4.031	5.549e-05
6	rs6912589	29561850	A	0.9578	-0.326	0.7444
6	rs17508548	29563067	C	0.9891	-0.4181	0.6759
6	rs9468559	29565287	C	0.8074	-3.167	0.001542
6	rs3095273	29566369	A	1.021	1.146	0.2519
6	rs3025646	29566842	G	0.8974	-3.102	0.001922
6	rs362518	29567638	G	0.9888	-0.4326	0.6653
6	rs362517	29569045	A	1.105	2.646	0.008149
6	rs3025643	29569955	A	1.032	1.733	0.08302
6	rs3025642	29570316	A	1.103	2.534	0.01128
6	rs3025640	29570665	A	0.8403	-4.464	8.049e-06
6	rs2267633	29570841	G	0.9885	-0.441	0.6592
6	rs10946999	29571609	A	1.043	1.573	0.1156
6	rs2076482	29573254	A	1.101	0.4315	0.6661
6	rs3025637	29573846	A	1.014	0.05147	0.959
6	rs740884	29574631	A	0.8471	-4.385	1.158e-05
6	rs29265	29575623	C	1.014	0.05147	0.959
6	rs29261	29576198	G	0.9627	-1.337	0.1814
6	rs29230	29576393	G	0.9319	-3.076	0.0021
6	rs2076489	29576437	G	2.155	0.8355	0.4035
6	rs29262	29576592	G	0.9615	-1.383	0.1666
6	rs29258	29577617	A	0.962	-1.365	0.1722
6	rs29257	29578030	G	0.962	-1.365	0.1722
6	rs29255	29579544	C	0.896	-3.02	0.00253
6	rs29253	29580436	G	0.9614	-1.389	0.1649
6	rs29227	29580588	A	0.9609	-1.409	0.159
6	rs2267634	29582212	C	0.9829	-0.1635	0.8701
6	rs3025632	29582300	A	0.8205	-4.784	1.72e-06
6	rs16867690	29585383	A	0.9612	-1.409	0.1589
6	rs6919973	29587874	A	0.9619	-1.367	0.1717
6	rs29223	29588544	C	0.9617	-1.373	0.1697
6	rs29221	29589124	C	0.9479	-2.658	0.007862
6	rs3828923	29590715	A	0.8889	-3.125	0.001779
6	rs6938734	29591059	A	0.9845	-0.1183	0.9058
6	rs2267635	29592431	G	0.896	-3.02	0.00253
6	rs715044	29593788	A	0.9018	-2.838	0.004542
6	rs2021749	29598119	A	0.963	-1.325	0.185
6	rs29243	29599102	A	0.9689	-0.3658	0.7145
6	rs29218	29607429	G	1.005	0.2336	0.8153
6	rs29240	29607476	G	0.8908	-2.483	0.01304
6	rs3025623	29607747	A	0.8904	-2.491	0.01272
6	rs1233374	29608694	G	0.9964	-0.1234	0.9018
6	rs29232	29611431	A	0.9465	-3.109	0.001875
6	rs3131854	29611885	A	0.9316	-3.464	0.000532
6	rs16895214	29615793	C	0.6879	-3.443	0.0005751
6	rs3129073	29615822	G	0.9989	-0.05196	0.9586
6	rs439812	29616607	G	1.124	5.963	2.473e-09
6	rs29270	29617400	G	0.818	-5.038	4.694e-07
6	rs29269	29617747	A	0.9698	-1.387	0.1655
6	rs6920297	29618032	A	0.7423	-2.927	0.003419
6	rs29272	29618366	A	0.9221	-1.99	0.04661
6	rs29231	29618525	A	0.9731	-1.242	0.2144
6	rs29254	29623594	G	1.077	2.051	0.04025
6	rs29228	29623739	A	1.006	0.282	0.7779
6	rs29234	29624112	C	0.9243	-1.946	0.05165
6	rs3130250	29625001	A	0.9379	-2.818	0.004828
6	rs2252711	29626321	G	1.121	5.801	6.581e-09
6	rs9257932	29626376	G	1.017	0.338	0.7353
6	rs3135050	29628437	A	0.9412	-2.692	0.007092
6	rs2535260	29628883	C	0.9581	-1.981	0.04758
6	rs3117286	29629774	G	0.9394	-1.181	0.2378
6	rs2535255	29631690	A	0.9181	-1.255	0.2095
6	rs3130252	29631744	G	0.942	-2.66	0.007822
6	rs2256266	29632318	A	1.122	5.819	5.907e-09
6	rs6905408	29633775	A	1.013	0.2804	0.7792
6	rs2857766	29634003	C	1.12	5.788	7.141e-09
6	rs3130253	29634012	A	0.9484	-1.804	0.07123
6	rs2857770	29634716	A	0.9368	-1.232	0.2181
6	rs17184514	29635410	C	1.123	1.831	0.06704
6	rs926827	29635517	A	0.8896	-1.918	0.05517
6	rs2071653	29635928	A	0.9397	-3.013	0.00259
6	rs9468582	29636183	G	NA	NA	NA
6	rs9257936	29639776	A	1.021	0.7835	0.4333
6	rs2747419	29642194	A	0.9147	-1.309	0.1904
6	rs375984	29644502	A	0.9932	-0.3343	0.7381
6	rs2535238	29645038	A	0.9925	-0.3673	0.7134
6	rs387603	29645578	A	0.9147	-1.309	0.1904
6	rs396660	29646165	A	1.007	0.357	0.7211
6	rs445150	29646879	G	1.008	0.4182	0.6758
6	rs3870968	29647149	A	1.084	2.241	0.02506
6	rs3129054	29649056	A	0.9415	-3.289	0.001007
6	rs9500954	29649175	G	0.9894	-0.1294	0.897
6	rs423281	29651532	A	0.9151	-1.302	0.1928
6	rs385743	29651663	A	0.9152	-1.304	0.1923
6	rs2535236	29651685	A	0.9371	-3.532	0.000412
6	rs2747437	29652156	A	0.9169	-1.275	0.2022
6	rs3117292	29652199	G	0.9453	-3.187	0.001438
6	rs3129045	29652576	T	0.9328	-3.828	0.0001292
6	rs2747442	29653186	G	0.9367	-3.556	0.0003771
6	rs2747444	29653292	C	0.9169	-1.275	0.2022
6	rs3117294	29653329	C	0.9327	-3.833	0.0001265
6	rs3117299	29653957	C	0.9987	-0.06205	0.9505
6	rs3095286	29653964	A	0.9366	-3.549	0.0003866
6	rs3117301	29654700	A	0.9905	-0.4732	0.6361
6	rs2747453	29654943	G	0.9528	-2.137	0.03261
6	rs2747454	29655113	A	0.9122	-4.555	5.251e-06
6	rs2747457	29656417	C	0.991	-0.4474	0.6546
6	rs3129029	29662443	C	0.9529	-2.275	0.0229
6	rs3131888	29663889	G	0.9661	-1.997	0.04583
6	rs3129090	29664131	A	0.9541	-2.078	0.03769
6	rs3131886	29664452	G	0.9597	-2.4	0.01639
6	rs3131875	29666111	G	1.077	4.367	1.261e-05
6	rs3116803	29667872	G	0.9784	-1.107	0.2682
6	rs3116802	29667890	G	0.9804	-1.011	0.3122
6	rs3129070	29668076	A	0.9798	-1.043	0.297
6	rs9258102	29668913	G	0.9606	-1.827	0.06774
6	rs6911622	29669751	A	0.8119	-5.297	1.175e-07
6	rs2107203	29669830	A	0.9801	-1.029	0.3036
6	rs6456993	29670536	A	0.961	-1.812	0.06997
6	rs9258117	29671095	A	0.9544	-2.083	0.0373
6	rs3131866	29671740	A	0.9804	-1.013	0.3112
6	rs9258122	29671740	A	0.9802	-1.023	0.3061
6	rs3131865	29672165	G	0.9696	-1.604	0.1086
6	rs3131863	29673483	G	0.9908	-0.4966	0.6195
6	rs11962017	29674000	A	0.8065	-5.431	5.602e-08
6	rs3094724	29674295	G	1.005	0.2642	0.7916
6	rs12663603	29674429	G	0.9051	-1.626	0.104
6	rs1476573	29674648	A	0.9912	-0.4733	0.636
6	rs1476572	29674741	C	0.9912	-0.4733	0.636
6	rs7762253	29676823	A	1.017	0.9924	0.321
6	rs3871467	29677249	A	1.023	1.32	0.1869
6	rs1610742	29677952	G	0.9871	-0.6471	0.5176
6	rs1610594	29679047	G	0.9913	-0.4709	0.6377
6	rs7741807	29680657	C	1.062	1.073	0.2834
6	rs1610597	29681700	A	0.9546	-2.166	0.0303
6	rs1632964	29682239	A	0.989	-0.5516	0.5812
6	rs2524272	29682400	G	0.9912	-0.4783	0.6324
6	rs2735062	29682889	G	1.022	1.273	0.2029
6	rs1632962	29683808	A	0.9876	-0.6202	0.5351
6	rs2517912	29683944	A	1.021	1.229	0.2192
6	rs2517911	29684634	G	0.9645	-1.833	0.06682
6	rs7759272	29684994	G	1.085	3.141	0.001686
6	rs3757324	29689127	A	1.084	3.103	0.001917
6	rs3998799	29690694	G	1.065	3.681	0.0002324
6	rs1362126	29691019	A	1.065	3.672	0.0002404
6	rs1736926	29692562	A	0.9378	-2.939	0.003294
6	rs2076177	29693113	A	1.086	3.157	0.001593
6	rs2235383	29693499	G	1.086	3.163	0.001563
6	rs1736922	29693969	A	0.9644	-1.842	0.06548
6	rs1628578	29695502	C	0.9649	-1.814	0.06975
6	rs9258187	29695600	C	1.086	3.154	0.001613
6	rs2272874	29696245	G	1.086	3.154	0.001613
6	rs1611350	29698821	G	0.9689	-1.697	0.08978
6	rs3909134	29699253	G	0.9349	-1.015	0.3102
6	rs6910733	29699385	G	1.084	3.046	0.002321
6	rs2743922	29699713	A	1.06	3.393	0.000691
6	rs2523400	29699784	G	0.9151	-5.216	1.83e-07
6	rs2523399	29700079	G	0.9174	-5.068	4.029e-07
6	rs1610601	29700183	A	0.9725	-1.384	0.1664
6	rs2735054	29700615	G	0.9176	-5.069	3.993e-07
6	rs2735052	29701564	A	1.054	3.103	0.001918
6	rs7755571	29701943	G	1.084	3.045	0.002328
6	rs1610602	29702061	A	0.9491	-2.716	0.006609
6	rs2844833	29702206	C	0.9643	-1.595	0.1106
6	rs2523395	29702510	A	1.054	3.096	0.001964
6	rs2394159	29702679	G	1.06	3.399	0.0006761
6	rs2394160	29703262	G	1.054	3.111	0.001863
6	rs1736915	29704316	A	0.9484	-2.753	0.005897
6	rs1736913	29704400	A	0.9624	-2.133	0.03289
6	rs9258208	29704545	A	1.085	3.103	0.001918
6	rs7751815	29705084	A	1.085	3.086	0.00203
6	rs2523393	29705659	G	1.054	3.104	0.001909
6	rs2735051	29705688	A	1.059	3.382	0.0007198
6	rs1736911	29705772	A	0.9325	-3.083	0.002052
6	rs9258213	29706691	G	1.084	2.054	0.03995
6	rs1633096	29707267	A	0.9526	-2.466	0.01366
6	rs2523388	29707704	A	1.054	3.088	0.002015
6	rs9258218	29708028	A	1.085	3.085	0.002032
6	rs1610603	29708222	A	0.9289	-3.375	0.0007392
6	rs2743951	29709234	A	1.055	3.178	0.001483
6	rs2517938	29709840	G	0.9491	-2.334	0.01959
6	rs730858	29710628	A	0.9609	-1.78	0.07513
6	rs4713240	29710726	G	1.112	5.435	5.477e-08
6	rs1610613	29710963	A	0.9289	-3.373	0.0007448
6	rs9258220	29711041	A	1.084	2.054	0.03995
6	rs2523386	29711747	A	0.958	-1.865	0.06219
6	rs2844846	29712036	A	1.06	3.422	0.0006215
6	rs9258224	29712256	A	1.066	2.145	0.03196
6	rs2072894	29713036	A	1.059	1.988	0.04679
6	rs1737086	29714413	T	0.9486	-3.092	0.001991
6	rs6901686	29715721	A	1.054	1.83	0.06726
6	rs1633086	29715762	A	0.9481	-3.127	0.001766
6	rs1633085	29715997	A	1.039	2.239	0.02518
6	rs1737084	29717339	A	0.9287	-3.379	0.0007263
6	rs733841	29717980	A	0.9288	-3.374	0.0007413
6	rs4713243	29720961	G	1.109	5.868	4.408e-09
6	rs9258253	29721532	C	1.055	0.898	0.3692
6	rs9391630	29722515	G	1.134	6.341	2.283e-10
6	rs9258260	29723161	A	1.06	1.996	0.04588
6	rs1633070	29724147	A	0.9298	-3.329	0.0008709
6	rs1737079	29724745	G	0.929	-3.37	0.0007526
6	rs1737078	29724939	A	0.9494	-3.049	0.002298
6	rs1737076	29725321	G	0.9496	-3.034	0.002412
6	rs9258266	29725452	A	1.005	0.1127	0.9103
6	rs1633063	29726046	A	0.9698	-1.517	0.1292
6	rs6935107	29726169	A	0.9585	-1.134	0.2567
6	rs1633059	29726550	G	1.03	1.757	0.07885
6	rs113795410	29728209	C	0.9292	-3.355	0.0007946
6	rs1610628	29728209	G	0.9291	-3.364	0.0007694
6	rs9500976	29730390	G	0.8959	-2.377	0.01744
6	rs9258275	29730504	G	1.109	5.861	4.603e-09
6	rs1737070	29730546	C	0.9273	-3.451	0.0005586
6	rs1737069	29730730	A	0.969	-1.662	0.09658
6	rs1737064	29731263	C	0.9285	-3.392	0.0006947
6	rs7759474	29731635	A	1.111	5.401	6.611e-08
6	rs1611285	29731787	G	0.9628	-1.683	0.09236
6	rs1626392	29732244	A	0.9381	-3.137	0.001709
6	rs1625636	29732302	A	0.9273	-3.453	0.0005549
6	rs1633043	29732394	A	0.9334	-3.048	0.0023
6	rs422343	29732430	A	0.9577	-1.853	0.06389
6	rs1633041	29733223	A	0.9873	-0.6834	0.4944
6	rs2735046	29734098	T	1.032	1.841	0.06556
6	rs1737052	29734118	C	0.9803	-1.07	0.2845
6	rs12660712	29734634	A	0.9379	-1.218	0.2232
6	rs9258294	29735659	A	1.033	0.8255	0.4091
6	rs1737043	29736047	A	0.98	-1.093	0.2743
6	rs1737041	29736229	A	0.987	-0.6962	0.4863
6	rs11753872	29736942	A	0.9428	-0.9302	0.3523
6	rs6932033	29737846	G	0.9424	-0.9299	0.3524
6	rs885940	29739057	A	0.9868	-0.7027	0.4822
6	rs1633038	29740037	T	0.9281	-3.288	0.00101
6	rs9258302	29741338	G	1.014	0.4159	0.6775
6	rs1362068	29742108	G	0.9755	-1.383	0.1668
6	rs1362070	29742299	G	0.9757	-1.372	0.17
6	rs1633036	29742809	G	0.9284	-3.273	0.001065
6	rs9258304	29743435	G	1.058	0.9408	0.3468
6	rs1633034	29743563	G	0.9827	-0.9552	0.3395
6	rs4122198	29745593	G	1.015	0.441	0.6592
6	rs1633030	29745794	G	0.9836	-0.9004	0.3679
6	rs1633021	29746869	G	0.9801	-1.022	0.3067
6	rs2735042	29747373	C	0.9832	-0.9217	0.3567
6	rs9258384	29753868	A	1.026	0.6145	0.5389
6	rs2743941	29755451	A	0.9599	-2.079	0.03763
6	rs1611196	29757995	G	0.9828	-0.9295	0.3526
6	rs1633012	29758726	G	0.9249	-3.431	0.0006014
6	rs1611205	29759823	G	0.9757	-1.367	0.1717
6	rs1610647	29762068	G	0.9752	-1.399	0.1617
6	rs16895757	29762178	A	1.095	2.526	0.01153
6	rs1633009	29763087	A	0.9872	-0.6828	0.4948
6	rs2523415	29763999	A	0.9684	-0.8647	0.3872
6	rs11758087	29764443	A	0.9491	-0.8234	0.4103
6	rs1633005	29764472	A	0.9868	-0.6069	0.5439
6	rs11751282	29764707	C	0.9482	-0.8398	0.401
6	rs2523414	29765087	G	0.9667	-0.9758	0.3292
6	rs1629068	29765291	G	0.9889	-0.5959	0.5512
6	rs9258437	29767611	A	1.12	2.01	0.04446
6	rs3873243	29767625	A	1.033	1.039	0.2989
6	rs1736983	29768049	A	0.9884	-0.622	0.5339
6	rs7741100	29768123	A	1.033	0.8107	0.4175
6	rs11751333	29768137	A	0.9603	-0.6716	0.5018
6	rs2517922	29768301	G	0.9652	-0.9532	0.3405
6	rs1611185	29768344	C	1.063	3.575	0.0003501
6	rs2017525	29768503	A	1.025	0.6885	0.4912
6	rs1610649	29768917	G	1.009	0.5402	0.5891
6	rs885937	29769063	T	0.9753	-1.393	0.1635
6	rs3891160	29769147	G	0.9535	-0.9077	0.364
6	rs9468626	29769246	A	0.9302	-1.346	0.1782
6	rs1736982	29769521	A	0.9792	-1.137	0.2556
6	rs4281004	29769557	G	0.8958	-1.608	0.1078
6	rs1736981	29770322	A	0.9789	-1.152	0.2494
6	rs1632988	29772395	T	0.9882	-0.631	0.528
6	rs2394173	29773158	T	1.092	4.886	1.029e-06
6	rs1632984	29773392	A	0.911	-3.955	7.668e-05
6	rs1632983	29773509	A	0.9822	-0.9809	0.3266
6	rs9258447	29773852	A	1.034	1.075	0.2822
6	rs1736976	29773999	G	0.9772	-1.278	0.2013
6	rs11751820	29774187	T	0.9593	-0.7993	0.4241
6	rs11757182	29775525	C	0.9356	-1.062	0.2884
6	rs2523409	29775662	G	1.04	2.239	0.02516
6	rs1736971	29776322	A	0.9876	-0.6645	0.5063
6	rs1736969	29776390	A	0.9872	-0.6875	0.4918
6	rs4098859	29777199	G	0.9454	-0.8849	0.3762
6	rs1632971	29777911	A	0.9124	-3.895	9.835e-05
6	rs9357086	29778029	C	1.119	5.865	4.486e-09
6	rs2523408	29778109	C	0.9794	-1.14	0.2545
6	rs1610663	29778626	A	0.9791	-1.154	0.2484
6	rs1610699	29778987	C	0.9805	-1.082	0.2792
6	rs11753629	29782331	A	0.9797	-0.7672	0.443
6	rs1736959	29782470	A	0.9929	-0.3765	0.7066
6	rs11753683	29782584	A	1.466	0.6572	0.511
6	rs1633105	29783382	G	0.9798	-1.174	0.2405
6	rs1619379	29785235	A	1.006	0.3507	0.7258
6	rs2735028	29785538	A	0.9821	-1.01	0.3123
6	rs1736951	29785776	A	0.9827	-0.9726	0.3308
6	rs2743933	29786220	G	0.752	-6.049	1.455e-09
6	rs2743931	29787072	G	0.9128	-3.877	0.0001058
6	rs2394177	29787369	G	1.006	0.1887	0.8503
6	rs3873245	29788537	A	1.098	2.627	0.008623
6	rs1610677	29789171	G	1.017	1.014	0.3108
6	rs1611149	29789999	A	1.008	0.4452	0.6562
6	rs1632949	29793724	G	1.015	0.8712	0.3836
6	rs1632948	29794049	G	1.007	0.3848	0.7004
6	rs1736936	29794317	A	1.013	0.7678	0.4426
6	rs3115630	29794501	A	0.9389	-2.142	0.03221
6	rs1632942	29796640	G	1.005	0.3237	0.7462
6	rs1632933	29797933	A	1.017	1.015	0.31
6	rs1233330	29799103	A	0.9114	-3.948	7.892e-05
6	rs2517896	29800142	A	0.9813	-0.6622	0.5078
6	rs1610682	29801324	G	0.994	-0.2992	0.7648
6	rs2735020	29802985	A	0.975	-0.8792	0.3793
6	rs2523790	29803650	C	1.014	0.7282	0.4665
6	rs2394180	29805199	G	0.9974	-0.09857	0.9215
6	rs2735014	29805809	A	0.9886	-0.555	0.5789
6	rs2517887	29807393	G	0.9877	-0.5988	0.5493
6	rs2735003	29808634	C	0.988	-0.5854	0.5583
6	rs2523776	29809194	C	0.9792	-0.7327	0.4637
6	rs1611133	29809382	A	0.9944	-0.2774	0.7815
6	rs3900925	29809956	A	1.094	2.5	0.01242
6	rs4607472	29810543	G	1.01	0.3297	0.7416
6	rs2844827	29811237	G	1.023	1.122	0.2618
6	rs4084096	29811868	A	1.049	1.963	0.04962
6	rs2734994	29812030	A	0.9747	-0.8875	0.3748
6	rs2734990	29812505	A	1.022	1.105	0.2693
6	rs2523767	29812807	G	1.021	1.064	0.2874
6	rs9258557	29813942	A	0.975	-0.8782	0.3798
6	rs4081563	29814364	G	1.092	2.447	0.01439
6	rs3115629	29815713	G	0.9137	-3.83	0.0001281
6	rs2394186	29816421	G	1.081	3.441	0.0005794
6	rs2523765	29817106	A	0.9438	-3.383	0.0007177
6	rs9380146	29817244	A	1.138	6.309	2.817e-10
6	rs11759549	29817923	C	0.9633	-0.8468	0.3971
6	rs2734986	29818568	G	1.009	0.3977	0.6909
6	rs2734985	29818662	G	1.03	1.479	0.139
6	rs2508050	29820047	G	0.9012	-3.363	0.0007699
6	rs3115627	29820278	G	1.049	2.673	0.007509
6	rs5013093	29820586	A	1.032	1.572	0.116
6	rs2523756	29820717	G	1	0.01161	0.9907
6	rs2734984	29820831	G	1.032	1.554	0.1203
6	rs9258631	29821293	C	0.9684	-1.1	0.2712
6	rs2734982	29821567	A	1.099	5.124	2.99e-07
6	rs2734981	29821692	A	1.042	2.066	0.03885
6	rs2734980	29821896	A	1.032	1.549	0.1213
6	rs2517862	29821937	A	1.011	0.4595	0.6459
6	rs2517861	29821982	A	1.031	1.512	0.1305
6	rs2975033	29822261	A	1.099	5.194	2.06e-07
6	rs9258651	29822355	A	1.001	0.04724	0.9623
6	rs2428510	29823027	A	1	0.02389	0.9809
6	rs3132726	29823606	A	0.9432	-2.936	0.003323
6	rs6919513	29823994	A	1.001	0.02954	0.9764
6	rs9258679	29824059	G	1.001	0.02954	0.9764
6	rs2517840	29826092	A	1.098	5.106	3.292e-07
6	rs1611697	29827385	C	0.7435	-5.841	5.191e-09
6	rs9258739	29827663	A	0.994	-0.311	0.7558
6	rs9258740	29827899	T	0.9668	-1.559	0.1191
6	rs3094657	29828310	G	0.9408	-3.072	0.002126
6	rs2523822	29828660	G	1.097	5.061	4.17e-07
6	rs1611710	29828916	A	1.001	0.06167	0.9508
6	rs1611715	29829482	C	1.048	2.605	0.009185
6	rs1611717	29829577	G	1.001	0.04363	0.9652
6	rs9258762	29829655	A	1.001	0.02456	0.9804
6	rs3094169	29829986	A	0.9382	-3.02	0.002528
6	rs7760172	29830074	G	0.9905	-0.2093	0.8342
6	rs9258766	29830411	A	0.9933	-0.3454	0.7298
6	rs9258771	29830652	G	0.9932	-0.3533	0.7239
6	rs1611732	29831008	A	1.001	0.03057	0.9756
6	rs1611737	29831571	G	1.001	0.0623	0.9503
6	rs2524035	29832332	A	0.9262	-3.542	0.0003974
6	rs2508046	29833033	A	0.9482	-2.199	0.02784
6	rs7760545	29833472	A	0.9273	-0.868	0.3854
6	rs3094165	29833541	A	0.92	-4.522	6.124e-06
6	rs2734974	29833779	G	0.9908	-0.4473	0.6546
6	rs2734973	29833948	A	0.9323	-2.714	0.006656
6	rs1611631	29835654	T	0.8803	-3.966	7.312e-05
6	rs3094159	29835834	G	0.9567	-2.491	0.01274
6	rs1611635	29836463	A	1.007	0.3218	0.7476
6	rs9258866	29836524	A	1.034	0.8535	0.3934
6	rs3132718	29836577	A	0.9567	-2.491	0.01274
6	rs1611636	29836703	C	0.7568	-5.915	3.315e-09
6	rs9258881	29837142	G	0.9568	-2.484	0.01299
6	rs3132714	29840648	A	0.9568	-2.484	0.01299
6	rs3128888	29841356	C	0.9126	-3.88	0.0001046
6	rs2523809	29849619	A	0.9334	-2.669	0.007602
6	rs2523807	29850274	G	0.9008	-3.373	0.0007437
6	rs7768484	29855978	T	1.032	0.7905	0.4292
6	rs9259852	29896421	C	1.008	0.1827	0.855
6	rs2524005	29899677	A	1.008	0.366	0.7144
6	rs2860580	29906691	A	0.9564	-2.611	0.009027
6	rs3094141	29909807	A	0.9187	-3.66	0.0002521
6	SNP_A_30018316	29910337	A	NA	NA	NA
6	AA_A_-22_30018317_I	29910338	P	NA	NA	NA
6	AA_A_-22_30018317_V	29910338	A	0.4647	-2.193	0.0283
6	AA_A_-22_30018317_x	29910338	P	0.5219	-1.839	0.06594
6	SNP_A_30018322	29910343	C	0.5244	-1.077	0.2815
6	AA_A_-20_30018323_A	29910344	A	0.5223	-2.132	0.033
6	AA_A_-20_30018323_P	29910344	P	0.5244	-1.077	0.2815
6	AA_A_-20_30018323_x	29910344	P	0.5219	-1.839	0.06594
6	AA_A_-15_30018338_L	29910359	A	1.088	5.008	5.497e-07
6	AA_A_-15_30018338_V	29910359	P	1.09	5.109	3.244e-07
6	AA_A_-15_30018338_x	29910359	P	0.5219	-1.839	0.06594
6	AA_A_-11_30018350_L	29910371	P	0.9111	-3.435	0.0005925
6	AA_A_-11_30018350_S	29910371	A	0.9076	-3.585	0.0003371
6	AA_A_-11_30018350_x	29910371	P	0.5219	-1.839	0.06594
6	SNP_A_30018350	29910371	T	0.9109	-3.444	0.0005739
6	SNP_A_30018357	29910378	T	1.108	5.613	1.993e-08
6	SNP_A_30018376	29910397	A	1.497	0.9811	0.3266
6	AA_A_-2_30018377_W	29910398	A	0.7975	-0.8771	0.3804
6	AA_A_-2_30018377_x	29910398	P	0.5219	-1.839	0.06594
6	SNP_A_30018381	29910402	A	0.9687	-1.113	0.2656
6	SNP_A_30018398	29910419	T	0.9109	-3.444	0.0005739
6	SNP_A_30018416	29910437	T	1.105	5.791	7.014e-09
6	SNP_A_30018429	29910450	C	1.108	5.613	1.993e-08
6	SNP_A_30018436	29910457	T	0.9505	-2.938	0.0033
6	SNP_A_30018439	29910460	C	0.9562	-2.095	0.03621
6	SNP_A_30018447	29910468	A	0.7539	-5.997	2.008e-09
6	SNP_A_30018452	29910473	A	0.9702	-1.057	0.2904
6	SNP_A_30018457	29910478	G	0.9505	-2.938	0.0033
6	SNP_A_30018461_A	29910482	P	1.088	5.014	5.338e-07
6	SNP_A_30018461_G	29910482	P	0.9506	-2.927	0.003418
6	SNP_A_30018461_T	29910482	P	0.9109	-3.444	0.0005739
6	SNP_A_30018471	29910492	T	1.028	0.9016	0.3673
6	SNP_A_30018475	29910496	C	0.9119	-3.912	9.146e-05
6	SNP_A_30018485	29910506	T	0.7511	-4.81	1.506e-06
6	SNP_A_30018486	29910507	T	0.7539	-5.997	2.008e-09
6	SNP_A_30018487	29910508	A	0.9505	-2.938	0.0033
6	SNP_A_30018489	29910510	A	1.006	0.138	0.8902
6	SNP_A_30018501	29910522	G	0.9505	-2.938	0.0033
6	SNP_A_30018506	29910527	T	1.083	4.623	3.784e-06
6	SNP_A_30018517	29910538	T	1.108	5.613	1.993e-08
6	SNP_A_30018536	29910557	A	0.8678	-4.241	2.222e-05
6	AA_A_9_30018537_F	29910558	A	0.9522	-2.734	0.006264
6	AA_A_9_30018537_FS	29910558	A	0.987	-0.6405	0.5218
6	AA_A_9_30018537_FT	29910558	A	0.9911	-0.467	0.6405
6	AA_A_9_30018537_FY	29910558	A	0.8903	-5.367	7.986e-08
6	AA_A_9_30018537_S	29910558	P	0.9203	-3.166	0.001546
6	AA_A_9_30018537_T	29910558	P	0.8678	-4.241	2.222e-05
6	AA_A_9_30018537_Y	29910558	P	1.054	2.268	0.02332
6	SNP_A_30018537_A	29910558	P	1.054	2.268	0.02332
6	SNP_A_30018537_C	29910558	P	0.8903	-5.367	7.986e-08
6	SNP_A_30018537_T	29910558	A	0.9522	-2.734	0.006264
6	SNP_A_30018541_A	29910562	A	1.054	2.268	0.02332
6	SNP_A_30018541_C	29910562	P	1.054	2.268	0.02332
6	SNP_A_30018545	29910566	A	0.7377	-2.963	0.00305
6	AA_A_12_30018546	29910567	M	0.7377	-2.963	0.00305
6	SNP_A_30018560	29910581	A	0.7511	-4.81	1.506e-06
6	AA_A_17_30018561	29910582	S	0.7511	-4.81	1.506e-06
6	SNP_A_30018562	29910583	T	0.7511	-4.81	1.506e-06
6	SNP_A_30018565	29910586	A	0.7511	-4.81	1.506e-06
6	SNP_A_30018583	29910604	A	1.074	3.985	6.738e-05
6	SNP_A_30018619	29910640	T	0.8746	-4.165	3.118e-05
6	AA_A_43_30018639	29910660	R	0.9392	-0.6953	0.4869
6	SNP_A_30018639	29910660	G	0.9392	-0.6953	0.4869
6	AA_A_44_30018642	29910663	K	1.007	0.3211	0.7481
6	SNP_A_30018642	29910663	A	1.007	0.3211	0.7481
6	SNP_A_30018658	29910679	A	0.7539	-5.997	2.008e-09
6	SNP_A_30018677	29910698	A	0.8684	-3.462	0.0005359
6	AA_A_56_30018678_G	29910699	A	0.8661	-3.535	0.0004078
6	AA_A_56_30018678_R	29910699	P	0.8684	-3.462	0.0005359
6	SNP_A_30018679	29910700	T	1.108	5.613	1.993e-08
6	SNP_A_30018682	29910703	T	0.8684	-3.462	0.0005359
6	SNP_A_30018695	29910716	G	1.082	4.587	4.488e-06
6	AA_A_62_30018696_E	29910717	P	0.968	-1.138	0.2552
6	AA_A_62_30018696_EL	29910717	P	0.8992	-4.251	2.13e-05
6	AA_A_62_30018696_G	29910717	P	1.108	5.597	2.186e-08
6	AA_A_62_30018696_GE	29910717	P	1.082	4.572	4.824e-06
6	AA_A_62_30018696_GL	29910717	P	1.057	3.107	0.00189
6	AA_A_62_30018696_GR	29910717	P	1.105	5.849	4.937e-09
6	AA_A_62_30018696_L	29910717	P	0.7539	-5.997	2.008e-09
6	AA_A_62_30018696_Q	29910717	P	0.9526	-2.873	0.004068
6	AA_A_62_30018696_QE	29910717	A	1.062	3.562	0.0003674
6	AA_A_62_30018696_QG	29910717	A	0.9463	-2.732	0.006292
6	AA_A_62_30018696_QL	29910717	P	0.9179	-5.08	3.782e-07
6	AA_A_62_30018696_QR	29910717	A	1.04	2.286	0.02224
6	AA_A_62_30018696_R	29910717	P	1.03	1.02	0.3076
6	AA_A_62_30018696_RE	29910717	P	0.998	-0.09206	0.9267
6	AA_A_62_30018696_RL	29910717	P	0.9417	-2.394	0.01669
6	SNP_A_30018696_A	29910717	A	1.062	3.562	0.0003674
6	SNP_A_30018696_G	29910717	P	1.105	5.849	4.937e-09
6	SNP_A_30018696_T	29910717	P	0.7539	-5.997	2.008e-09
6	SNP_A_30018698_A	29910719	P	1.03	1.02	0.3076
6	SNP_A_30018698_C	29910719	P	0.7539	-5.997	2.008e-09
6	SNP_A_30018698_G	29910719	A	0.9417	-2.394	0.01669
6	AA_A_63_30018699_E	29910720	A	0.9417	-2.394	0.01669
6	AA_A_63_30018699_N	29910720	P	1.03	1.02	0.3076
6	AA_A_63_30018699_Q	29910720	P	0.7539	-5.997	2.008e-09
6	SNP_A_30018700	29910721	C	1.03	1.02	0.3076
6	SNP_A_30018704	29910725	G	0.9702	-1.057	0.2904
6	AA_A_65_30018705	29910726	G	0.9702	-1.057	0.2904
6	AA_A_66_30018708	29910729	K	1.082	4.597	4.277e-06
6	SNP_A_30018709	29910730	A	1.082	4.597	4.277e-06
6	SNP_A_30018710	29910731	A	1.007	0.3211	0.7481
6	AA_A_67_30018711	29910732	M	1.007	0.3211	0.7481
6	AA_A_70_30018720	29910741	Q	0.9106	-5.073	3.924e-07
6	SNP_A_30018721	29910742	G	0.9106	-5.073	3.924e-07
6	AA_A_73_30018729_I	29910750	P	1.006	0.124	0.9013
6	AA_A_73_30018729_T	29910750	A	1.006	0.124	0.9013
6	SNP_A_30018729	29910750	T	1.006	0.124	0.9013
6	SNP_A_30018731_C	29910752	P	1.108	5.619	1.919e-08
6	SNP_A_30018731_G	29910752	A	1.107	5.58	2.403e-08
6	AA_A_74_30018732_D	29910753	A	1.107	5.58	2.403e-08
6	AA_A_74_30018732_H	29910753	P	1.108	5.619	1.919e-08
6	AA_A_76_30018738_A	29910759	P	0.9461	-2.713	0.006663
6	AA_A_76_30018738_E	29910759	P	0.9823	-0.7749	0.4384
6	AA_A_76_30018738_V	29910759	A	0.9505	-2.908	0.00364
6	SNP_A_30018738_A	29910759	P	0.9823	-0.7749	0.4384
6	SNP_A_30018738_C	29910759	P	0.9461	-2.713	0.006663
6	SNP_A_30018738_T	29910759	A	0.9505	-2.908	0.00364
6	SNP_A_30018740	29910761	A	0.9504	-2.915	0.003556
6	AA_A_77_30018741_D	29910762	A	0.9504	-2.915	0.003556
6	AA_A_77_30018741_N	29910762	P	0.9385	-3.503	0.0004607
6	AA_A_77_30018741_S	29910762	P	1.035	0.9531	0.3405
6	SNP_A_30018741	29910762	G	1.035	0.9531	0.3405
6	SNP_A_30018746	29910767	C	0.9937	-0.2704	0.7869
6	AA_A_79_30018747	29910768	R	0.9937	-0.2704	0.7869
6	AA_A_80_30018750	29910771	I	0.9937	-0.2704	0.7869
6	SNP_A_30018750	29910771	T	0.9937	-0.2704	0.7869
6	SNP_A_30018752	29910773	G	0.9937	-0.2704	0.7869
6	AA_A_81_30018753	29910774	A	0.9937	-0.2704	0.7869
6	SNP_A_30018753	29910774	C	0.9937	-0.2704	0.7869
6	AA_A_82_30018756	29910777	L	0.9937	-0.2704	0.7869
6	SNP_A_30018756	29910777	T	0.9937	-0.2704	0.7869
6	SNP_A_30018758	29910779	C	0.9937	-0.2704	0.7869
6	AA_A_83_30018759	29910780	R	0.9937	-0.2704	0.7869
6	AA_A_90_30018780	29910801	D	1.035	1.815	0.06954
6	SNP_A_30018780	29910801	A	1.035	1.815	0.06954
6	SNP_A_30018795	29910816	A	1.006	0.138	0.8902
6	SNP_A_30018796	29910817	C	0.813	-2.12	0.03397
6	SNP_A_30018799	29910820	G	0.8832	-5.551	2.838e-08
6	SNP_A_30018813	29910834	G	0.9119	-3.912	9.146e-05
6	SNP_A_30018818	29910839	T	1.052	2.982	0.00286
6	SNP_A_30018840	29910861	G	0.9004	-4.193	2.755e-05
6	SNP_A_30018844	29910865	G	1.093	2.471	0.01347
6	SNP_A_30018845	29910866	A	1.006	0.138	0.8902
6	SNP_A_30018871	29910892	G	1.105	5.791	7.003e-09
6	SNP_A_30018889	29910910	T	1.006	0.2751	0.7832
6	SNP_A_30018902_A	29910923	P	0.7515	-4.798	1.602e-06
6	SNP_A_30018902_C	29910923	A	0.9668	-1.549	0.1214
6	SNP_A_30018902_T	29910923	P	1.006	0.2751	0.7832
6	SNP_A_30018926	29910947	A	0.9702	-1.057	0.2904
6	SNP_A_30018959	29910980	T	0.7515	-4.798	1.602e-06
6	SNP_A_30018965	29910986	A	1.107	5.554	2.796e-08
6	SNP_A_30018979_C	29911000	P	0.9648	-1.871	0.06138
6	SNP_A_30018979_G	29911000	A	0.9049	-5.887	3.922e-09
6	SNP_A_30018979_T	29911000	P	0.8832	-5.551	2.838e-08
6	SNP_A_30018982	29911003	A	0.9109	-3.444	0.0005739
6	SNP_A_30018984	29911005	A	1.093	2.471	0.01347
6	SNP_A_30018990	29911011	T	1.093	2.471	0.01347
6	SNP_A_30018998	29911019	C	1.105	5.791	7.003e-09
6	SNP_A_30019008	29911029	T	1.031	1.009	0.313
6	SNP_A_30019009	29911030	T	0.9109	-3.444	0.0005739
6	SNP_A_30019016	29911037	C	1.105	5.791	7.003e-09
6	SNP_A_30019035_A	29911056	A	1.082	4.585	4.54e-06
6	SNP_A_30019035_C	29911056	P	0.9661	-1.253	0.2101
6	SNP_A_30019035_G	29911056	P	1.112	5.759	8.486e-09
6	AA_A_95_30019036_I	29911057	A	1.082	4.585	4.54e-06
6	AA_A_95_30019036_L	29911057	P	0.9661	-1.253	0.2101
6	AA_A_95_30019036_V	29911057	P	1.112	5.759	8.486e-09
6	AA_A_97_30019042_I	29911063	P	0.9496	-2.993	0.002764
6	AA_A_97_30019042_IK	29911063	P	0.9495	-2.998	0.002714
6	AA_A_97_30019042_IM	29911063	A	1.094	5.129	2.914e-07
6	AA_A_97_30019042_IR	29911063	A	0.9537	-2.385	0.01709
6	AA_A_97_30019042_M	29911063	P	0.9538	-2.378	0.0174
6	AA_A_97_30019042_R	29911063	P	1.094	5.135	2.823e-07
6	SNP_A_30019042_G	29911063	P	1.094	5.135	2.823e-07
6	SNP_A_30019042_T	29911063	A	1.094	5.129	2.914e-07
6	SNP_A_30019043	29911064	A	0.9496	-2.993	0.002764
6	AA_A_99_30019048_F	29911069	P	0.9695	-1.083	0.2789
6	AA_A_99_30019048_Y	29911069	A	0.9693	-1.089	0.276
6	SNP_A_30019048_A	29911069	A	0.9693	-1.089	0.276
6	SNP_A_30019048_T	29911069	P	0.9695	-1.083	0.2789
6	SNP_A_30019056	29911077	C	1.058	0.3391	0.7345
6	AA_A_102_30019057	29911078	H	1.058	0.3391	0.7345
6	SNP_A_30019065	29911086	C	1.024	1.303	0.1927
6	AA_A_105_30019066	29911087	P	1.024	1.303	0.1927
6	SNP_A_30019071	29911092	T	1.107	5.554	2.796e-08
6	AA_A_107_30019072	29911093	W	1.107	5.554	2.796e-08
6	SNP_A_30019077	29911098	C	1.001	0.02011	0.984
6	AA_A_109_30019078	29911099	L	1.001	0.02011	0.984
6	SNP_A_30019082	29911103	G	0.9392	-0.6953	0.4869
6	SNP_A_30019091	29911112	T	0.7515	-4.798	1.602e-06
6	SNP_A_30019092	29911113	G	0.7515	-4.798	1.602e-06
6	AA_A_114_30019093_E	29911114	P	0.7515	-4.798	1.602e-06
6	AA_A_114_30019093_H	29911114	P	1.072	4.032	5.532e-05
6	AA_A_114_30019093_Q	29911114	P	1.015	0.5892	0.5557
6	AA_A_114_30019093_R	29911114	P	0.9501	-2.989	0.002798
6	AA_A_114_30019093_RE	29911114	P	0.9282	-4.381	1.184e-05
6	AA_A_114_30019093_RH	29911114	A	0.9652	-1.463	0.1435
6	AA_A_114_30019093_RQ	29911114	A	1.045	2.594	0.009482
6	SNP_A_30019093	29911114	G	0.9501	-2.989	0.002798
6	SNP_A_30019094_A	29911115	P	0.7515	-4.798	1.602e-06
6	SNP_A_30019094_C	29911115	P	1.072	4.046	5.207e-05
6	SNP_A_30019094_G	29911115	A	1.046	2.608	0.009099
6	SNP_A_30019098_C	29911119	P	0.7515	-4.798	1.602e-06
6	SNP_A_30019098_G	29911119	A	1.046	2.608	0.009099
6	SNP_A_30019098_T	29911119	P	1.072	4.046	5.207e-05
6	AA_A_116_30019099_D	29911120	A	1.046	2.608	0.009099
6	AA_A_116_30019099_H	29911120	P	0.7515	-4.798	1.602e-06
6	AA_A_116_30019099_Y	29911120	P	1.072	4.046	5.207e-05
6	SNP_A_30019103	29911124	T	1.024	0.5905	0.5549
6	SNP_A_30019128	29911149	T	0.9109	-3.444	0.0005739
6	AA_A_127_30019132	29911153	K	1.085	4.82	1.435e-06
6	SNP_A_30019133	29911154	A	1.085	4.82	1.435e-06
6	SNP_A_30019169	29911190	G	0.8893	-6.861	6.816e-12
6	AA_A_142_30019177	29911198	T	1.107	5.711	1.126e-08
6	SNP_A_30019177	29911198	C	1.107	5.711	1.126e-08
6	SNP_A_30019182_A	29911203	A	0.9042	-4.682	2.848e-06
6	SNP_A_30019182_C	29911203	P	0.9042	-4.682	2.848e-06
6	AA_A_144_30019183_K	29911204	A	0.9025	-4.774	1.807e-06
6	AA_A_144_30019183_Q	29911204	P	0.9027	-4.764	1.896e-06
6	AA_A_145_30019186	29911207	H	1.107	5.702	1.183e-08
6	SNP_A_30019186	29911207	A	1.107	5.702	1.183e-08
6	SNP_A_30019197	29911218	A	1.026	0.6505	0.5154
6	AA_A_149_30019198	29911219	T	1.026	0.6505	0.5154
6	AA_A_150_30019201	29911222	V	1.007	0.3211	0.7481
6	SNP_A_30019201	29911222	T	1.007	0.3211	0.7481
6	AA_A_151_30019204	29911225	R	0.8709	-5.748	9.04e-09
6	SNP_A_30019204	29911225	G	0.8709	-5.748	9.04e-09
6	SNP_A_30019206_C	29911227	P	0.7212	-3.085	0.002036
6	SNP_A_30019206_G	29911227	A	0.7196	-5.375	7.666e-08
6	SNP_A_30019206_T	29911227	P	0.7236	-4.356	1.325e-05
6	AA_A_152_30019207_A	29911228	P	1.035	1.673	0.09433
6	AA_A_152_30019207_AE	29911228	P	0.9816	-1.083	0.2789
6	AA_A_152_30019207_AR	29911228	P	1.021	1.044	0.2965
6	AA_A_152_30019207_AV	29911228	A	0.9063	-4.811	1.504e-06
6	AA_A_152_30019207_AW	29911228	P	1.008	0.4193	0.675
6	AA_A_152_30019207_E	29911228	P	0.9372	-3.063	0.002191
6	AA_A_152_30019207_ER	29911228	P	0.9265	-3.654	0.0002579
6	AA_A_152_30019207_EV	29911228	A	0.9964	-0.1818	0.8557
6	AA_A_152_30019207_EW	29911228	P	0.916	-4.243	2.204e-05
6	AA_A_152_30019207_R	29911228	P	0.7212	-3.085	0.002036
6	AA_A_152_30019207_V	29911228	A	0.9563	-2.627	0.008609
6	AA_A_152_30019207_VR	29911228	A	0.9646	-2.115	0.03444
6	AA_A_152_30019207_VW	29911228	A	0.973	-1.599	0.1099
6	AA_A_152_30019207_W	29911228	P	0.7236	-4.356	1.325e-05
6	AA_A_152_30019207_WR	29911228	P	0.7196	-5.375	7.666e-08
6	SNP_A_30019207_A	29911228	P	0.9372	-3.063	0.002191
6	SNP_A_30019207_C	29911228	P	1.035	1.673	0.09433
6	SNP_A_30019207_CA	29911228	P	0.9816	-1.083	0.2789
6	SNP_A_30019207_CG	29911228	P	0.9964	-0.1818	0.8557
6	SNP_A_30019207_CT	29911228	A	0.9063	-4.811	1.504e-06
6	SNP_A_30019207_G	29911228	P	0.7196	-5.375	7.666e-08
6	SNP_A_30019207_T	29911228	A	0.9563	-2.627	0.008609
6	SNP_A_30019218	29911239	C	1.018	0.993	0.3207
6	AA_A_156_30019219_L	29911240	A	1.03	1.697	0.08966
6	AA_A_156_30019219_Q	29911240	P	1.025	1.022	0.3068
6	AA_A_156_30019219_R	29911240	P	1.007	0.3211	0.7481
6	AA_A_156_30019219_RL	29911240	A	1.034	1.676	0.09383
6	AA_A_156_30019219_RQ	29911240	P	1.019	1.036	0.3002
6	AA_A_156_30019219_RW	29911240	P	1.021	1.077	0.2813
6	AA_A_156_30019219_W	29911240	P	1.036	1.208	0.227
6	SNP_A_30019219_A	29911240	P	1.025	1.022	0.3068
6	SNP_A_30019219_G	29911240	P	1.021	1.077	0.2813
6	SNP_A_30019219_T	29911240	A	1.03	1.697	0.08966
6	AA_A_158_30019225	29911246	V	1.007	0.3211	0.7481
6	SNP_A_30019225	29911246	T	1.007	0.3211	0.7481
6	AA_A_161_30019234	29911255	D	0.9119	-3.912	9.146e-05
6	SNP_A_30019235	29911256	T	0.9119	-3.912	9.146e-05
6	SNP_A_30019239_A	29911260	A	1.038	1.945	0.05178
6	SNP_A_30019239_C	29911260	P	1.039	1.982	0.04747
6	AA_A_163_30019240_R	29911261	P	1.039	1.982	0.04747
6	AA_A_163_30019240_T	29911261	A	1.038	1.945	0.05178
6	SNP_A_30019240_C	29911261	A	1.038	1.945	0.05178
6	SNP_A_30019240_G	29911261	P	1.039	1.982	0.04747
6	AA_A_166_30019249	29911270	D	0.989	-0.5744	0.5657
6	SNP_A_30019250	29911271	C	0.989	-0.5744	0.5657
6	SNP_A_30019251	29911272	G	0.989	-0.5744	0.5657
6	AA_A_167_30019252	29911273	G	0.989	-0.5744	0.5657
6	SNP_A_30019263	29911284	C	0.9349	-0.7054	0.4805
6	AA_A_171_30019264	29911285	H	0.9349	-0.7054	0.4805
6	SNP_A_30019305	29911326	G	0.7539	-5.997	2.008e-09
6	SNP_A_30019323_A	29911344	P	0.9702	-1.057	0.2904
6	SNP_A_30019323_C	29911344	A	0.921	-3.137	0.001709
6	SNP_A_30019323_T	29911344	P	0.7515	-4.798	1.602e-06
6	SNP_A_30019335	29911356	A	1.032	1.542	0.123
6	SNP_A_30019339	29911360	G	0.9702	-1.057	0.2904
6	SNP_A_30019398	29911419	A	0.9531	-2.816	0.004865
6	SNP_A_30019484	29911505	G	1.006	0.138	0.8902
6	SNP_A_30019489	29911510	T	0.813	-2.12	0.03397
6	SNP_A_30019513	29911534	C	0.9702	-1.057	0.2904
6	SNP_A_30019517	29911538	G	0.9511	-2.902	0.003713
6	SNP_A_30019524	29911545	A	0.9702	-1.057	0.2904
6	SNP_A_30019550	29911571	C	0.9702	-1.057	0.2904
6	SNP_A_30019567	29911588	A	1.107	5.703	1.179e-08
6	SNP_A_30019583	29911604	A	0.9702	-1.057	0.2904
6	SNP_A_30019663	29911684	T	1.035	1.671	0.09465
6	SNP_A_30019664	29911685	T	1.112	5.741	9.414e-09
6	SNP_A_30019706	29911727	T	0.9511	-2.902	0.003713
6	SNP_A_30019707	29911728	C	0.9428	-3.49	0.0004838
6	SNP_A_30019719	29911740	A	0.9428	-3.49	0.0004838
6	SNP_A_30019769	29911790	T	0.9428	-3.49	0.0004838
6	SNP_A_30019782	29911803	G	0.9428	-3.49	0.0004838
6	SNP_A_30019806	29911827	G	0.9428	-3.49	0.0004838
6	SNP_A_30019815	29911836	C	0.9428	-3.49	0.0004838
6	SNP_A_30019816	29911837	A	0.9702	-1.057	0.2904
6	SNP_A_30019836	29911857	T	1.006	0.138	0.8902
6	SNP_A_30019858	29911879	T	0.9427	-3.497	0.0004712
6	SNP_A_30019859	29911880	A	1.107	5.703	1.179e-08
6	SNP_A_30019872	29911893	C	0.9427	-3.497	0.0004712
6	SNP_A_30019875	29911896	G	1.125	2.385	0.01706
6	AA_A_184_30019881_A	29911902	P	1.06	3.445	0.0005701
6	AA_A_184_30019881_P	29911902	A	1.06	3.44	0.000582
6	AA_A_186_30019887_K	29911908	A	0.9323	-0.7355	0.462
6	AA_A_186_30019887_R	29911908	P	0.9349	-0.7054	0.4805
6	SNP_A_30019887	29911908	G	0.9349	-0.7054	0.4805
6	SNP_A_30019888	29911909	A	1.107	5.703	1.179e-08
6	SNP_A_30019891	29911912	A	0.9423	-3.521	0.0004294
6	SNP_A_30019900	29911921	C	0.9427	-3.497	0.0004712
6	AA_A_193_30019908_A	29911929	A	0.9426	-3.502	0.0004614
6	AA_A_193_30019908_P	29911929	P	0.9427	-3.497	0.0004712
6	SNP_A_30019909	29911930	C	0.9427	-3.497	0.0004712
6	SNP_A_30019910	29911931	A	0.9427	-3.497	0.0004712
6	AA_A_194_30019911_I	29911932	P	0.9427	-3.497	0.0004712
6	AA_A_194_30019911_V	29911932	A	0.9426	-3.502	0.0004614
6	SNP_A_30019924	29911945	A	1.107	5.703	1.179e-08
6	SNP_A_30019930	29911951	T	0.9684	-1.125	0.2605
6	SNP_A_30019936	29911957	A	0.9699	-1.069	0.285
6	SNP_A_30019949	29911970	G	0.9432	-3.462	0.0005361
6	AA_A_207_30019950_G	29911971	P	0.9432	-3.462	0.0005361
6	AA_A_207_30019950_S	29911971	A	0.9431	-3.468	0.0005251
6	HLA_A_01	29911991	P	1.007	0.3017	0.7629
6	HLA_A_0101	29911991	P	1.008	0.3352	0.7375
6	HLA_A_02	29911991	P	1.108	5.588	2.297e-08
6	HLA_A_0201	29911991	P	1.113	5.776	7.644e-09
6	HLA_A_0202	29911991	P	0.4895	-1.943	0.05206
6	HLA_A_0205	29911991	P	0.9857	-0.1545	0.8772
6	HLA_A_0206	29911991	P	1.008	0.03563	0.9716
6	HLA_A_03	29911991	P	0.9113	-3.942	8.083e-05
6	HLA_A_0301	29911991	P	0.9128	-3.856	0.0001152
6	HLA_A_0302	29911991	P	0.8243	-0.92	0.3576
6	HLA_A_11	29911991	P	1.095	2.527	0.01151
6	HLA_A_1101	29911991	P	1.094	2.504	0.01226
6	HLA_A_23	29911991	P	0.8948	-1.607	0.1081
6	HLA_A_2301	29911991	P	0.8948	-1.607	0.1081
6	HLA_A_24	29911991	P	0.9863	-0.4461	0.6556
6	HLA_A_2402	29911991	P	0.9869	-0.4235	0.6719
6	HLA_A_25	29911991	P	1.115	1.735	0.08273
6	HLA_A_2501	29911991	P	1.115	1.735	0.08273
6	HLA_A_26	29911991	P	0.9611	-0.739	0.4599
6	HLA_A_2601	29911991	P	0.9731	-0.5011	0.6163
6	HLA_A_29	29911991	P	0.7539	-5.997	2.008e-09
6	HLA_A_2901	29911991	P	1.058	0.3391	0.7345
6	HLA_A_2902	29911991	P	0.7338	-6.313	2.735e-10
6	HLA_A_30	29911991	P	0.7515	-4.798	1.602e-06
6	HLA_A_3001	29911991	P	0.7236	-4.356	1.325e-05
6	HLA_A_3002	29911991	P	0.7294	-2.932	0.003365
6	HLA_A_3004	29911991	P	1.427	1.478	0.1395
6	HLA_A_31	29911991	P	0.993	-0.1275	0.8985
6	HLA_A_3101	29911991	P	0.993	-0.1275	0.8985
6	HLA_A_32	29911991	P	0.9978	-0.0502	0.96
6	HLA_A_3201	29911991	P	0.9978	-0.0502	0.96
6	HLA_A_33	29911991	P	1.039	0.4669	0.6406
6	HLA_A_3301	29911991	P	0.9349	-0.7054	0.4805
6	HLA_A_3303	29911991	P	1.371	2.046	0.04077
6	HLA_A_34	29911991	P	0.493	-1.98	0.04771
6	HLA_A_3402	29911991	P	0.56	-1.596	0.1104
6	HLA_A_66	29911991	P	1.151	0.9684	0.3328
6	HLA_A_6601	29911991	P	1.151	0.9635	0.3353
6	HLA_A_68	29911991	P	1.036	0.8025	0.4223
6	HLA_A_6801	29911991	P	1.124	2.364	0.01806
6	HLA_A_6802	29911991	P	0.7377	-2.963	0.00305
6	HLA_A_69	29911991	P	0.7046	-0.9999	0.3173
6	HLA_A_6901	29911991	P	0.7046	-0.9999	0.3173
6	SNP_A_30020020	29912041	T	0.9203	-3.699	0.0002163
6	SNP_A_30020047	29912068	G	1.034	0.8406	0.4005
6	AA_A_245_30020064_A	29912085	A	1.037	0.8212	0.4115
6	AA_A_245_30020064_V	29912085	P	1.037	0.8212	0.4115
6	SNP_A_30020064	29912085	T	1.037	0.8212	0.4115
6	SNP_A_30020065	29912086	A	0.973	-0.955	0.3396
6	SNP_A_30020066	29912087	T	0.9408	-2.619	0.008831
6	AA_A_246_30020067_A	29912088	A	0.939	-2.709	0.006745
6	AA_A_246_30020067_S	29912088	P	0.9408	-2.619	0.008831
6	SNP_A_30020077	29912098	A	0.9714	-1.011	0.3119
6	SNP_A_30020087_C	29912108	A	0.9438	-3.427	0.0006098
6	SNP_A_30020087_G	29912108	P	0.9443	-3.393	0.0006923
6	AA_A_253_30020088_E	29912109	P	0.9443	-3.393	0.0006923
6	AA_A_253_30020088_EK	29912109	P	0.9438	-3.427	0.0006098
6	AA_A_253_30020088_Ex	29912109	P	0.9443	-3.393	0.0006923
6	AA_A_253_30020088_Q	29912109	A	0.9438	-3.427	0.0006098
6	SNP_A_30020126	29912147	T	1.105	5.604	2.092e-08
6	SNP_A_30020128	29912149	C	1.007	0.1426	0.8866
6	SNP_A_30020167	29912188	C	1.103	5.704	1.173e-08
6	SNP_A_30020183	29912204	C	0.943	-3.477	0.0005077
6	SNP_A_30020187	29912208	C	1.007	0.1526	0.8787
6	AA_A_276_30020259_L	29912280	P	0.9502	-2.957	0.003103
6	AA_A_276_30020259_P	29912280	A	0.9477	-3.109	0.001879
6	AA_A_276_30020259_x	29912280	P	0.4197	-2.518	0.01181
6	SNP_A_30020259	29912280	T	0.9502	-2.957	0.003103
6	SNP_A_30020260	29912281	A	0.9688	-1.108	0.2677
6	SNP_A_30020276	29912297	G	0.9707	-1.039	0.299
6	AA_A_282_30020277_I	29912298	A	0.9685	-1.12	0.2627
6	AA_A_282_30020277_V	29912298	P	0.973	-0.955	0.3396
6	AA_A_282_30020277_x	29912298	P	0.4197	-2.518	0.01181
6	AA_A_283_30020280_H	29912301	P	0.8965	-1.579	0.1144
6	AA_A_283_30020280_P	29912301	A	0.8656	-2.131	0.03313
6	AA_A_283_30020280_x	29912301	P	0.4197	-2.518	0.01181
6	SNP_A_30020280	29912301	A	0.8965	-1.579	0.1144
6	AA_A_288_30020295_I	29912316	A	0.3814	-2.819	0.004811
6	AA_A_288_30020295_x	29912316	P	0.4197	-2.518	0.01181
6	SNP_A_30020305	29912326	A	0.9132	-3.35	0.0008084
6	SNP_A_30020312	29912333	C	0.9419	-3.546	0.000391
6	AA_A_294_30020313_F	29912334	A	0.9403	-3.646	0.0002667
6	AA_A_294_30020313_L	29912334	P	0.9427	-3.497	0.0004712
6	AA_A_294_30020313_x	29912334	P	0.4197	-2.518	0.01181
6	SNP_A_30020321	29912342	A	1.007	0.1526	0.8787
6	AA_A_297_30020322_M	29912343	P	1.007	0.1526	0.8787
6	AA_A_297_30020322_V	29912343	A	0.9904	-0.2255	0.8216
6	AA_A_297_30020322_x	29912343	P	0.4197	-2.518	0.01181
6	SNP_A_30020324	29912345	T	0.913	-3.359	0.0007835
6	AA_A_298_30020325_F	29912346	P	0.9132	-3.35	0.0008084
6	AA_A_298_30020325_I	29912346	A	0.9078	-3.578	0.0003464
6	AA_A_298_30020325_x	29912346	P	0.4197	-2.518	0.01181
6	SNP_A_30020327	29912348	G	0.941	-2.614	0.008951
6	AA_A_299_30020328_A	29912349	P	0.9411	-2.606	0.00915
6	AA_A_299_30020328_T	29912349	A	0.9369	-2.806	0.005013
6	AA_A_299_30020328_x	29912349	P	0.4197	-2.518	0.01181
6	SNP_A_30020347	29912368	C	0.9498	-2.981	0.002872
6	AA_A_307_30020352_M	29912373	A	0.9078	-3.578	0.0003464
6	AA_A_307_30020352_R	29912373	P	0.9132	-3.35	0.0008084
6	AA_A_307_30020352_x	29912373	P	0.4197	-2.518	0.01181
6	SNP_A_30020352	29912373	G	0.913	-3.359	0.0007835
6	AA_A_310_30020361_K	29912382	P	0.4694	-1.28	0.2006
6	AA_A_310_30020361_R	29912382	A	0.4313	-2.825	0.004727
6	AA_A_310_30020361_x	29912382	P	0.4197	-2.518	0.01181
6	SNP_A_30020361	29912382	A	0.4694	-1.28	0.2006
6	AA_A_311_30020364_K	29912385	A	0.9662	-1.203	0.2289
6	AA_A_311_30020364_N	29912385	P	0.973	-0.955	0.3396
6	AA_A_311_30020364_x	29912385	P	0.4197	-2.518	0.01181
6	SNP_A_30020365	29912386	C	0.9707	-1.039	0.299
6	SNP_A_30020377	29912398	A	0.9419	-3.546	0.000391
6	SNP_A_30020384	29912405	A	0.9278	-2.908	0.003636
6	SNP_A_30020389	29912410	A	1.096	2.543	0.01098
6	SNP_A_30020430	29912451	C	0.9419	-3.546	0.000391
6	SNP_A_30020442	29912463	A	0.9419	-3.546	0.000391
6	SNP_A_30020452	29912473	T	0.9419	-3.546	0.000391
6	SNP_A_30020456	29912477	A	0.9419	-3.546	0.000391
6	SNP_A_30020472_A	29912493	A	0.9726	-1.586	0.1127
6	SNP_A_30020472_G	29912493	P	0.9085	-4.06	4.903e-05
6	SNP_A_30020472_T	29912493	P	1.035	1.672	0.09447
6	SNP_A_30020473	29912494	C	1.106	5.687	1.294e-08
6	SNP_A_30020481	29912502	C	0.9419	-3.546	0.000391
6	SNP_A_30020485	29912506	A	1.024	0.6074	0.5436
6	SNP_A_30020489	29912510	G	1.015	0.8339	0.4043
6	SNP_A_30020496	29912517	T	0.9085	-4.06	4.903e-05
6	SNP_A_30020541	29912562	G	0.9707	-1.039	0.299
6	SNP_A_30020543	29912564	C	0.9707	-1.039	0.299
6	SNP_A_30020573	29912594	T	0.9794	-0.8297	0.4067
6	SNP_A_30020574	29912595	A	1.106	5.687	1.294e-08
6	SNP_A_30020577	29912598	A	0.813	-2.12	0.03397
6	SNP_A_30020593	29912614	A	1.096	2.543	0.01098
6	SNP_A_30020628	29912649	C	0.9707	-1.039	0.299
6	SNP_A_30020635	29912656	T	0.9707	-1.039	0.299
6	SNP_A_30020636	29912657	C	0.9419	-3.546	0.000391
6	SNP_A_30020647	29912668	T	0.9495	-3.001	0.002695
6	SNP_A_30020648	29912669	A	0.9419	-3.546	0.000391
6	SNP_A_30020659	29912680	G	0.9707	-1.039	0.299
6	SNP_A_30020666	29912687	T	0.9707	-1.039	0.299
6	SNP_A_30020692	29912713	T	0.9659	-1.213	0.2253
6	SNP_A_30020733	29912754	G	0.9419	-3.546	0.000391
6	SNP_A_30020775	29912796	A	1.106	5.687	1.294e-08
6	SNP_A_30020809	29912830	T	0.8802	-5.693	1.246e-08
6	AA_A_314_30020815_D	29912836	A	0.4313	-2.825	0.004727
6	AA_A_314_30020815_V	29912836	P	0.4694	-1.28	0.2006
6	AA_A_314_30020815_x	29912836	P	0.4197	-2.518	0.01181
6	SNP_A_30020815	29912836	T	0.4694	-1.28	0.2006
6	SNP_A_30020831	29912852	T	0.9502	-2.957	0.003103
6	SNP_A_30020835	29912856	A	0.9502	-2.957	0.003103
6	AA_A_321_30020836_S	29912857	A	0.9477	-3.109	0.001879
6	AA_A_321_30020836_T	29912857	P	0.9502	-2.957	0.003103
6	AA_A_321_30020836_x	29912857	P	0.4197	-2.518	0.01181
6	SNP_A_30020864	29912885	A	1.007	0.1426	0.8866
6	SNP_A_30020869	29912890	C	1.007	0.1426	0.8866
6	SNP_A_30020871	29912892	A	1.007	0.1426	0.8866
6	SNP_A_30020872	29912893	A	1.007	0.1426	0.8866
6	SNP_A_30020875	29912896	A	1.007	0.1426	0.8866
6	SNP_A_30020876	29912897	A	1.007	0.1426	0.8866
6	SNP_A_30020879	29912900	A	1.007	0.1426	0.8866
6	SNP_A_30020880	29912901	C	1.007	0.1426	0.8866
6	SNP_A_30020904	29912925	G	0.9422	-2.558	0.01052
6	SNP_A_30020914	29912935	C	0.9085	-4.06	4.903e-05
6	SNP_A_30020917	29912938	A	0.9707	-1.039	0.299
6	SNP_A_30020923	29912944	T	0.9085	-4.06	4.903e-05
6	SNP_A_30020947	29912968	G	1.035	0.8602	0.3897
6	SNP_A_30020980	29913001	C	0.9422	-2.558	0.01052
6	SNP_A_30021016	29913037	A	0.9422	-2.558	0.01052
6	AA_A_334_30021017_M	29913038	P	0.9423	-2.551	0.01075
6	AA_A_334_30021017_V	29913038	A	0.938	-2.751	0.005946
6	AA_A_334_30021017_x	29913038	P	0.4197	-2.518	0.01181
6	SNP_A_30021021	29913042	C	0.9085	-4.06	4.903e-05
6	SNP_A_30021042	29913063	A	0.7236	-4.356	1.325e-05
6	SNP_A_30021046	29913067	T	0.9419	-3.546	0.000391
6	SNP_A_30021053	29913074	A	0.8802	-5.693	1.246e-08
6	SNP_A_30021057	29913078	A	0.8802	-5.693	1.246e-08
6	SNP_A_30021077	29913098	T	1.007	0.2855	0.7753
6	SNP_A_30021078	29913099	A	0.813	-2.12	0.03397
6	SNP_A_30021090	29913111	G	0.9422	-2.558	0.01052
6	SNP_A_30021114	29913135	C	1.106	5.687	1.294e-08
6	SNP_A_30021116	29913137	G	1.007	0.2855	0.7753
6	SNP_A_30021136	29913157	A	0.493	-1.98	0.04771
6	SNP_A_30021150	29913171	G	0.9506	-2.931	0.003382
6	SNP_A_30021158	29913179	T	0.9422	-2.558	0.01052
6	SNP_A_30021170	29913191	T	0.9506	-2.931	0.003382
6	SNP_A_30021171	29913192	G	0.9506	-2.931	0.003382
6	SNP_A_30021176	29913197	T	0.9419	-3.546	0.000391
6	SNP_A_30021180	29913201	G	0.9676	-1.152	0.2492
6	rs2499	29913542	A	0.9094	-4.02	5.827e-05
6	rs6921314	29914220	A	0.7512	-4.736	2.179e-06
6	rs376646	29914377	A	0.9523	-2.824	0.004746
6	rs2735097	29915301	A	1.106	5.665	1.472e-08
6	rs7745413	29915469	C	0.9871	-0.5859	0.5579
6	rs417162	29916505	G	0.9517	-2.864	0.004189
6	rs1655900	29916618	A	1.01	0.4197	0.6747
6	rs1655906	29918254	A	0.9033	-4.409	1.039e-05
6	rs2508037	29918436	A	0.9513	-2.886	0.003902
6	rs1632874	29922123	C	0.9093	-4.027	5.656e-05
6	rs9260570	29922138	A	0.8801	-3.965	7.354e-05
6	rs16896742	29922740	G	1.102	5.612	2e-08
6	rs397099	29923923	T	0.8818	-3.914	9.092e-05
6	rs3893538	29924425	G	0.9554	-2.196	0.02808
6	rs12665039	29924779	G	1.023	0.4482	0.654
6	rs2517701	29925972	A	1.11	5.865	4.496e-09
6	rs2523937	29927221	C	0.9769	-1.064	0.2872
6	rs2517689	29929253	A	1.06	3.459	0.0005426
6	rs7739434	29930619	G	0.9117	-4.208	2.575e-05
6	rs9260734	29932666	A	1.013	0.5602	0.5753
6	rs3903160	29932897	A	1.106	5.454	4.924e-08
6	rs3873283	29933000	G	1.004	0.1779	0.8588
6	rs6457109	29933261	G	0.9471	-1.964	0.04956
6	rs2844806	29933439	A	0.9857	-0.8507	0.395
6	rs6914699	29934022	G	1.087	4.865	1.143e-06
6	rs3893259	29934454	A	0.9177	-3.425	0.0006149
6	rs4713270	29934697	A	1.088	4.578	4.692e-06
6	rs3893464	29935250	A	0.9604	-2.369	0.01785
6	rs9260759	29935372	A	1.035	1.172	0.2412
6	rs4959036	29936135	C	0.918	-3.408	0.0006549
6	rs12193110	29937104	A	1.081	4.299	1.718e-05
6	rs12193208	29937149	A	1.081	4.299	1.718e-05
6	rs2517673	29937242	A	0.9149	-3.283	0.001028
6	rs4713274	29937493	C	1.113	5.767	8.083e-09
6	rs2256539	29937740	G	0.9558	-2.607	0.009132
6	rs2256543	29937833	A	0.9326	-4.09	4.314e-05
6	rs3202637	29937896	G	0.9787	-1.093	0.2745
6	rs1061535	29937924	A	0.9456	-2.58	0.009871
6	rs2523971	29938258	A	0.9783	-1.156	0.2477
6	rs12195260	29938455	A	1.088	4.584	4.557e-06
6	rs2571377	29938571	A	0.9759	-1.31	0.19
6	rs17180206	29938658	G	0.8458	-1.685	0.09195
6	rs2735080	29938853	A	0.9546	-2.691	0.00713
6	rs2735079	29938932	A	0.9542	-2.712	0.006684
6	rs2523964	29939294	A	0.9705	-1.602	0.109
6	rs17186650	29939514	A	0.8606	-1.506	0.1321
6	rs2523962	29939544	A	0.9692	-1.672	0.09452
6	rs2523961	29939580	A	0.9276	-2.731	0.006313
6	rs9260794	29939677	A	0.9696	-1.441	0.1497
6	rs435766	29939852	A	0.9524	-2.821	0.004784
6	rs1264813	29939900	T	0.954	-1.686	0.09177
6	rs17180311	29940002	A	0.8132	-3.053	0.002263
6	rs2256902	29940372	A	0.9254	-2.789	0.005293
6	rs5009448	29940488	A	0.9948	-0.2779	0.7811
6	rs6929675	29940504	A	0.7235	-4.435	9.188e-06
6	rs2844805	29940679	A	0.9575	-2.333	0.01965
6	rs55702275	29940697	C	0.7282	-4.288	1.804e-05
6	rs2256919	29940750	C	0.9576	-2.506	0.01222
6	rs2256922	29940814	A	0.9658	-1.868	0.06181
6	rs4959010	29940943	G	1.087	4.555	5.25e-06
6	rs56289102	29941011	A	1.089	2.364	0.0181
6	rs9260802	29941064	G	1.008	0.1828	0.8549
6	rs2571376	29941184	A	0.9653	-1.892	0.0585
6	rs9295825	29941431	A	1.112	5.722	1.051e-08
6	rs2523947	29941873	A	0.9463	-2.36	0.01829
6	rs2523946	29941943	A	1.042	2.443	0.01457
6	rs3823355	29942083	A	1.086	4.525	6.054e-06
6	rs2844804	29942126	C	1.042	2.432	0.01503
6	1kg_6_30050170	29942191	T	0.9674	-1.552	0.1206
6	rs2232236	29942191	A	0.9679	-1.53	0.1261
6	rs3823358	29942205	A	1.088	4.593	4.365e-06
6	1kg_6_30050821	29942842	A	1.087	4.554	5.272e-06
6	rs6942179	29942842	A	1.087	4.546	5.462e-06
6	rs2232238	29942857	G	0.9451	-2.414	0.01577
6	rs2232239	29942866	G	1.035	0.8703	0.3841
6	rs2523943	29942927	C	0.8937	-4.339	1.434e-05
6	rs400488	29943035	A	0.9456	-2.397	0.01655
6	rs6903753	29943178	G	1.086	4.517	6.263e-06
6	rs1128306	29943269	A	0.9457	-2.391	0.01678
6	rs2071568	29943281	A	1.087	4.568	4.928e-06
6	rs66703876	29943338	T	0.8928	-5.877	4.178e-09
6	rs9260832	29943338	A	0.8977	-5.547	2.9e-08
6	rs17180353	29943355	A	1.011	0.2788	0.7804
6	rs2735076	29943490	A	0.8657	-7.206	5.765e-13
6	rs2394250	29943656	A	1.118	6.546	5.91e-11
6	rs2394251	29943688	G	1.001	0.03171	0.9747
6	rs3823363	29943715	A	0.9331	-4.067	4.753e-05
6	rs2893999	29943832	G	1.088	2.344	0.01907
6	rs2245961	29944004	C	0.9288	-4.202	2.64e-05
6	rs3823374	29944148	A	1.085	4.611	4.01e-06
6	rs3823375	29944158	G	1.092	4.886	1.03e-06
6	rs3823376	29944184	A	0.9611	-2.332	0.01969
6	rs3823377	29944253	A	1.085	4.605	4.129e-06
6	rs2844803	29944314	A	0.9514	-2.946	0.003221
6	rs3823382	29945210	T	1.042	1.039	0.2986
6	rs2571375	29945270	G	0.9475	-1.782	0.07483
6	rs3823384	29945368	G	1.037	0.9075	0.3641
6	1kg_6_30053363	29945384	G	1.156	3.071	0.002133
6	rs75461878	29945384	G	1.155	3.046	0.002317
6	rs9260860	29945508	A	1.036	0.9007	0.3677
6	rs9260861	29945594	A	1.03	0.7572	0.4489
6	rs2246198	29945602	A	0.8985	-4.312	1.614e-05
6	rs2246199	29945620	A	0.8419	-5.7	1.196e-08
6	rs9260862	29945741	A	1.035	0.8653	0.3869
6	rs9260863	29945771	A	1.035	0.8651	0.387
6	rs9260864	29945841	A	1.036	0.9007	0.3677
6	rs9260865	29945898	C	1.036	0.8887	0.3741
6	rs3132685	29945949	A	1.096	3.464	0.0005319
6	rs9260866	29946019	A	1.018	0.4581	0.6469
6	rs9260869	29946453	A	1.052	1.282	0.1997
6	rs9260873	29946656	G	0.9981	-0.04777	0.9619
6	rs2108691	29948365	A	0.9144	-3.43	0.0006039
6	rs9260914	29948401	A	1.036	0.903	0.3665
6	rs2735069	29948482	T	0.9155	-3.289	0.001004
6	rs9260915	29948557	A	1.037	0.9284	0.3532
6	rs9260918	29948751	A	0.9517	-1.548	0.1217
6	rs2844802	29948812	A	0.9802	-1.057	0.2907
6	rs9260919	29948884	A	1.038	0.9474	0.3435
6	rs3873291	29948941	A	1.094	2.487	0.01289
6	rs423808	29949123	A	0.9149	-3.405	0.0006621
6	rs410909	29949168	A	0.9172	-3.31	0.0009329
6	rs17180528	29949342	G	0.8497	-1.516	0.1294
6	rs2571430	29949448	G	0.9058	-3.735	0.0001875
6	rs2246638	29949497	A	0.9476	-2.374	0.0176
6	rs2246642	29949518	A	0.915	-3.407	0.0006557
6	1kg_6_30057768	29949789	A	0.9917	-0.1417	0.8874
6	rs114695814	29949789	A	0.9932	-0.1157	0.9079
6	rs2394255	29949821	G	0.9535	-2.811	0.004945
6	rs401618	29950210	G	0.9805	-1.037	0.3
6	rs2735068	29950583	G	0.9348	-1.933	0.05325
6	rs9260928	29950668	A	1.007	0.1712	0.8641
6	rs73428121	29950979	C	0.9089	-2.629	0.008557
6	rs2517808	29951011	A	0.7357	-5.942	2.813e-09
6	rs2735067	29951106	G	0.9805	-1.041	0.2979
6	rs57035982	29951204	A	0.9031	-2.798	0.005143
6	rs57680173	29951294	A	0.907	-2.675	0.007481
6	rs9260929	29951782	G	1.035	0.8732	0.3825
6	rs11757750	29952162	G	0.9072	-2.689	0.007166
6	rs58867136	29952553	G	0.9045	-2.759	0.005797
6	1kg_6_30060683	29952704	T	0.9034	-2.789	0.005285
6	rs17186930	29952704	A	0.9055	-2.721	0.006516
6	rs17186937	29952814	G	0.9064	-2.7	0.00693
6	rs17186944	29952920	A	0.9048	-2.751	0.005946
6	rs11755966	29952931	A	0.9059	-2.714	0.006649
6	rs11755984	29953035	A	0.9018	-2.818	0.004836
6	rs11755961	29953099	A	0.9038	-2.78	0.005431
6	rs11755992	29953270	G	0.9047	-2.753	0.005899
6	rs2735065	29953589	A	0.8526	-3.914	9.077e-05
6	rs73725910	29953628	A	0.9053	-2.728	0.006365
6	rs73725911	29953716	G	0.907	-2.68	0.007363
6	rs5875226	29953985	I	0.9028	-2.807	0.005008
6	rs12662947	29954111	G	0.9021	-2.831	0.004634
6	rs12661411	29954199	A	0.9054	-2.729	0.006356
6	rs12662967	29954280	G	0.9035	-2.789	0.005294
6	rs4947244	29954364	G	1.108	5.498	3.847e-08
6	rs73410503	29954456	A	0.9027	-2.81	0.00496
6	rs34894339	29954617	G	0.9008	-2.87	0.00411
6	rs35356382	29954642	A	0.9017	-2.827	0.0047
6	rs35480831	29954719	T	0.9011	-2.861	0.004229
6	rs17180570	29954784	C	0.9011	-2.861	0.004229
6	rs17186979	29954851	G	0.9032	-2.795	0.005192
6	rs3901554	29955025	G	1.038	0.9375	0.3485
6	rs73725919	29955088	A	0.9075	-2.673	0.007517
6	rs5025708	29955199	C	0.9352	-2.636	0.008386
6	rs17187077	29955222	C	0.9037	-2.781	0.005422
6	rs17187141	29955388	G	0.9037	-2.78	0.005434
6	rs73725921	29955431	A	0.9023	-2.825	0.004724
6	rs17180794	29955539	C	0.9011	-2.861	0.004229
6	1kg_6_30063999	29956020	C	0.9011	-2.861	0.004229
6	rs76517404	29956020	G	0.9022	-2.845	0.004441
6	rs73410524	29956049	A	0.8912	-3.238	0.001203
6	1kg_6_30064629	29956650	A	0.9034	-2.788	0.005297
6	rs74917974	29956650	A	0.9011	-2.85	0.004376
6	rs35697864	29956731	G	1.051	1.072	0.2836
6	rs9260930	29956953	G	1.039	0.9601	0.337
6	rs4959039	29957069	G	1.109	5.582	2.373e-08
6	rs6457120	29957078	G	0.9537	-2.801	0.005097
6	rs12664166	29957285	C	0.9024	-2.822	0.004771
6	rs9260931	29957508	C	1.037	0.9288	0.353
6	rs116380157	29957632	A	1.073	0.9025	0.3668
6	rs72843105	29957632	T	1.098	1.176	0.2396
6	rs9260932	29957802	G	1.036	0.9027	0.3667
6	rs9260934	29957982	A	1.04	0.9817	0.3262
6	rs7749944	29960000	C	0.9328	-0.7375	0.4608
6	rs9260955	29960037	A	1.033	0.8095	0.4182
6	1kg_6_30068157	29960178	G	0.9011	-2.861	0.004229
6	rs16896853	29960331	A	0.8343	-3.446	0.0005683
6	rs9468675	29960716	A	0.7544	-0.3961	0.692
6	rs9260961	29960999	A	0.9592	-1.515	0.1297
6	rs9260962	29961059	T	0.9582	-1.547	0.1218
6	rs116535071	29961206	A	0.8931	-0.5921	0.5538
6	rs1632926	29961274	G	0.999	-0.04462	0.9644
6	rs9260966	29961281	A	0.9593	-1.505	0.1324
6	rs9260967	29961367	A	0.9588	-1.524	0.1275
6	rs9260968	29961439	A	0.9596	-1.493	0.1354
6	rs2517807	29961631	A	0.9403	-1.767	0.07726
6	rs9260975	29961722	A	0.9593	-1.505	0.1324
6	rs9260978	29961853	A	0.958	-1.556	0.1197
6	rs9260982	29962067	A	0.9572	-1.587	0.1126
6	rs9260983	29962139	C	1.034	0.8522	0.3941
6	rs9260984	29962268	A	1.034	0.8439	0.3987
6	rs9260988	29962515	G	0.9589	-1.522	0.128
6	rs73725936	29962741	A	0.8215	-3.355	0.0007945
6	rs6457121	29963065	A	0.9526	-2.845	0.004445
6	rs6910898	29963179	G	0.9602	-1.474	0.1404
6	rs6911583	29963521	C	0.9027	-2.81	0.00496
6	rs9260998	29963622	G	1.034	0.8522	0.3941
6	rs58858573	29963724	A	0.9056	-2.723	0.006475
6	rs9261008	29964467	C	0.9582	-1.547	0.1218
6	rs9261011	29964805	A	1.033	0.7926	0.428
6	rs9261016	29965306	A	0.9599	-1.484	0.1379
6	rs6911279	29965344	G	0.9597	-1.493	0.1355
6	rs6911737	29965501	A	0.9967	-0.1168	0.9071
6	rs6912080	29965563	A	0.9598	-1.489	0.1365
6	rs9261020	29965671	A	0.9595	-1.5	0.1336
6	rs6912154	29965781	A	0.9665	-1.244	0.2137
6	rs9261023	29965841	T	0.9582	-1.547	0.1218
6	rs9261026	29965973	A	0.9598	-1.489	0.1365
6	rs9261035	29966175	A	1.035	0.8619	0.3887
6	rs9261036	29966301	A	1.039	0.9598	0.3371
6	rs9261037	29966465	G	1.031	0.7751	0.4383
6	rs6941318	29966850	G	0.9537	-1.724	0.08469
6	rs12210359	29966896	A	1.04	1.169	0.2426
6	rs58226366	29967004	C	1.034	0.8394	0.4012
6	rs17180940	29967138	T	0.9308	-0.7542	0.4507
6	rs9261048	29967189	T	1.004	0.08879	0.9293
6	rs6903621	29967486	G	1.035	0.8619	0.3887
6	rs6923856	29967529	A	1.035	0.8789	0.3795
6	rs73412455	29967667	A	0.9024	-2.809	0.004962
6	rs6904120	29967742	G	1.033	0.8153	0.4149
6	rs9261056	29967799	G	0.9923	-0.2055	0.8372
6	rs9261058	29967990	A	1.002	0.05286	0.9578
6	rs9261059	29967999	C	1.034	0.8522	0.3941
6	rs12664967	29968180	G	0.9027	-2.81	0.00496
6	rs356960	29968275	A	0.9341	-1.95	0.05119
6	rs9261079	29968764	A	1.014	0.359	0.7196
6	rs9261080	29968987	G	1.034	0.8522	0.3941
6	rs9261081	29969040	G	1.035	0.8793	0.3793
6	rs72502509	29969190	A	0.9104	-2.6	0.009314
6	rs9261084	29969223	T	1.03	0.7349	0.4624
6	rs9261085	29969513	G	1.031	0.7735	0.4392
6	rs9261086	29969596	T	1.03	0.7411	0.4586
6	rs9261089	29969818	G	1.037	0.9061	0.3649
6	rs9261090	29969929	A	1.035	0.8793	0.3793
6	rs9261091	29969973	A	1.036	0.8987	0.3688
6	rs11760176	29970427	A	0.8902	-2.91	0.003618
6	rs7758512	29970589	C	0.9539	-1.714	0.08656
6	rs9261093	29970685	G	1.035	0.8633	0.388
6	rs189605	29971012	G	0.9356	-1.887	0.05916
6	rs6905157	29971548	G	0.9579	-1.56	0.1189
6	rs58161072	29971574	T	1.099	2.609	0.009072
6	rs9261100	29972049	C	1.001	0.02009	0.984
6	rs356966	29972984	A	0.9826	-0.9694	0.3323
6	rs9261103	29973135	G	0.9577	-1.566	0.1173
6	rs11965524	29973187	A	0.9597	-1.491	0.136
6	rs2286405	29973392	G	0.9425	-2.177	0.02948
6	rs9393986	29973526	G	1.112	5.661	1.507e-08
6	rs2286404	29973620	G	1.1	2.65	0.008044
6	rs356967	29973910	A	0.9806	-1.032	0.3021
6	rs4313034	29973925	G	0.9045	-4.653	3.274e-06
6	rs7768179	29973978	G	0.9517	-1.78	0.07501
6	rs7768931	29974154	A	1.041	1.021	0.3073
6	rs9261105	29974500	G	0.9583	-1.544	0.1227
6	rs28400886	29974675	A	1.002	0.04553	0.9637
6	rs356968	29975047	A	0.9811	-1.005	0.315
6	rs2240619	29975453	A	0.9539	-2.789	0.005289
6	rs73414465	29975719	C	0.8991	-2.913	0.003583
6	rs73725953	29975775	C	0.9026	-2.815	0.004873
6	rs3765604	29976024	G	0.959	-1.52	0.1286
6	rs17193809	29976312	G	0.684	-6.407	1.481e-10
6	rs2275853	29977068	G	1.029	0.7142	0.4751
6	rs9261115	29977973	C	0.9437	-2.101	0.03565
6	rs12661053	29978027	A	0.9045	-2.758	0.005813
6	rs4713281	29978352	A	1.109	5.561	2.687e-08
6	rs356970	29978526	G	0.7368	-5.898	3.67e-09
6	rs9261117	29978653	C	1.002	0.04553	0.9637
6	rs9261119	29979312	A	1.035	0.8617	0.3889
6	rs9261127	29979389	G	0.9866	-0.3543	0.7231
6	rs9261129	29979579	G	0.9587	-1.53	0.1259
6	rs11753431	29979643	A	0.9045	-2.758	0.005813
6	rs356971	29979797	C	0.9951	-0.2171	0.8281
6	rs3734835	29979826	G	0.9597	-1.491	0.136
6	rs73725957	29980016	C	0.8357	-3.515	0.0004393
6	rs3734836	29980073	G	1.036	0.8986	0.3689
6	rs11753960	29980240	A	0.8403	-4.679	2.878e-06
6	rs9261132	29981063	G	1.026	0.7191	0.4721
[truncated: 7,250 more rows]
