# Supplementary material for: Profiling the inflammatory bowel diseases using genetics, serum biomarkers, and smoking information
Source: iScience. 2023 Sep 26;26(10):108053. doi: 10.1016/j.isci.2023.108053 (PMC10568094; doi:10.1016/j.isci.2023.108053)
Supplement: Table S6. Squared correlation coefficient matrix across serum biomarkers, related to Figure 2 [file mmc7.xlsx]

## Sheet: Sheet1
Table S6. Squared correlation coefficient matrix across serum biomarkers, Related to Figure 2.
	pANCA	CBir1	I2	OmpC	ASCA-IgA	ASCA-IgG
pANCA	1	0.00759108	0.00083184	0.00029856	0.014713	0.015875
CBir1	0.00759108	1	0.0123547	0.0264272	0.0655365	0.0872319
I2	0.00083184	0.0123547	1	0.394625	0.0625481	0.0525561
OmpC	0.00029856	0.0264272	0.394625	1	0.0845873	0.0682088
ASCA-IgA	0.014713	0.0655365	0.0625481	0.0845873	1	0.521074
ASCA-IgG	0.015875	0.0872319	0.0525561	0.0682088	0.521074	1
