# Supplementary material for: Profiling the inflammatory bowel diseases using genetics, serum biomarkers, and smoking information
Source: iScience. 2023 Sep 26;26(10):108053. doi: 10.1016/j.isci.2023.108053 (PMC10568094; doi:10.1016/j.isci.2023.108053)
Supplement: Table S7. Mendelian randomization results between subtypes of IBD and serum biomarkers, related to Figure 2 [file mmc8.xlsx]

## Sheet: Sheet1
Table S7. Mendelian randomization results between subtypes of IBD and serum biomarkers, Related to Figure 2.
MR analysis							heterogeneity						pleiotyropy
outcome	exposure	method	nsnp	b	se	pval	outcome	exposure	method	Q	Q_df	Q_pval	outcome	exposure	egger_intercept	se	pval
iga.asca	CD_UC	MR Egger	36	-0.378802	0.160863	0.0244451	iga.asca	CD_UC	MR Egger	52.8498	34	0.0206468	iga.asca	CD_UC	0.0192136	0.0231228	0.411806
iga.asca	CD_UC	Weighted median	36	-0.227261	0.0493041	4.03881e-06
iga.asca	CD_UC	Inverse variance weighted	36	-0.249261	0.039485	2.74027e-10	iga.asca	CD_UC	Inverse variance weighted	53.9231	35	0.0214357
iga.asca	CD_UC	Simple mode	36	-0.338643	0.0988296	0.00157858
iga.asca	CD_UC	Weighted mode	36	-0.243282	0.0853593	0.00727799
igg.asca	CD_UC	MR Egger	36	-0.343476	0.164738	0.0446503	igg.asca	CD_UC	MR Egger	53.7311	34	0.0169995	igg.asca	CD_UC	0.0151076	0.0236795	0.527747
igg.asca	CD_UC	Weighted median	36	-0.199494	0.0504428	7.65851e-05
igg.asca	CD_UC	Inverse variance weighted	36	-0.241618	0.0402684	1.97087e-09	igg.asca	CD_UC	Inverse variance weighted	54.3743	35	0.0194411
igg.asca	CD_UC	Simple mode	36	-0.238151	0.105065	0.029695
igg.asca	CD_UC	Weighted mode	36	-0.181532	0.0994886	0.0765999
anca	CD_UC	MR Egger	36	0.159414	0.149859	0.294935	anca	CD_UC	MR Egger	43.8405	34	0.120276	anca	CD_UC	-0.0011117	0.0215385	0.959138
anca	CD_UC	Weighted median	36	0.130013	0.0484255	0.00725736
anca	CD_UC	Inverse variance weighted	36	0.151917	0.0364114	3.01603e-05	anca	CD_UC	Inverse variance weighted	43.8439	35	0.145154
anca	CD_UC	Simple mode	36	0.12914	0.0952811	0.183987
anca	CD_UC	Weighted mode	36	0.139396	0.0831185	0.102438
i2	CD_UC	MR Egger	36	-0.14229	0.126882	0.269959	i2	CD_UC	MR Egger	35.8054	34	0.383699	i2	CD_UC	0.0114065	0.018236	0.535822
i2	CD_UC	Weighted median	36	-0.0535512	0.0422763	0.205264
i2	CD_UC	Inverse variance weighted	36	-0.0653751	0.0310038	0.0349782	i2	CD_UC	Inverse variance weighted	36.2174	35	0.411607
i2	CD_UC	Simple mode	36	-0.0227529	0.080646	0.779503
i2	CD_UC	Weighted mode	36	-0.0480805	0.0654438	0.467426
cbir	CD_UC	MR Egger	36	-0.211235	0.147843	0.16219	cbir	CD_UC	MR Egger	40.6507	34	0.200752	cbir	CD_UC	-0.0119705	0.0212495	0.576904
cbir	CD_UC	Weighted median	36	-0.272763	0.0491295	2.82541e-08
cbir	CD_UC	Inverse variance weighted	36	-0.291949	0.0360887	5.97697e-16	cbir	CD_UC	Inverse variance weighted	41.0301	35	0.223098
cbir	CD_UC	Simple mode	36	-0.326907	0.10287	0.00309659
cbir	CD_UC	Weighted mode	36	-0.178179	0.0937885	0.0657251
ompc	CD_UC	MR Egger	36	-0.261154	0.150964	0.0927152	ompc	CD_UC	MR Egger	43.2263	34	0.133407	ompc	CD_UC	0.0300071	0.0216972	0.175682
ompc	CD_UC	Weighted median	36	-0.0720889	0.0483047	0.1356
ompc	CD_UC	Inverse variance weighted	36	-0.058816	0.0376981	0.118716	ompc	CD_UC	Inverse variance weighted	45.658	35	0.107206
ompc	CD_UC	Simple mode	36	-0.0872202	0.0856777	0.315662
ompc	CD_UC	Weighted mode	36	-0.0615572	0.066134	0.358336
