# Supplementary material for: Profiling the inflammatory bowel diseases using genetics, serum biomarkers, and smoking information
Source: iScience. 2023 Sep 26;26(10):108053. doi: 10.1016/j.isci.2023.108053 (PMC10568094; doi:10.1016/j.isci.2023.108053)
Supplement: Table S8. Number of CD patient stratified by CD location and smoking behavior in IIBDGC, related to Figure 3 [file mmc9.xlsx]

## Sheet: Sheet1
Table S8. Number of CD patient stratified by CD location and smoking behavior in IIBDGC, Related to Figure 3.
	Colonic CD	Small bowel CD	Total CD	Colonic CD rate
Current	488	2178	2666	0.183
Never	1196	3507	4703	0.254
Quit	426	910	1336	0.319
